# Supplementary material for: Evaluation of the mechanical properties of porcine kidney
Source: PLoS One. 2024 Jul 25;19(7):e0307778. doi: 10.1371/journal.pone.0307778 (PMC11271945; doi:10.1371/journal.pone.0307778)
Supplement: S1 Data — (XLSX) [file pone.0307778.s001.xlsx]

## Sheet: Tension at strain rate of 0.001
	Test1			Test2			Test3			Test4			Test5
Engineering strain	Engineering stress(MPa)		Engineering strain	Engineering stress(MPa)		Engineering strain	Engineering stress(MPa)		Engineering strain	Engineering stress(MPa)		Engineering strain	Engineering stress(MPa)
2.14286e-06	-0.00011854		2.14286e-06	0.000156779		1.07143e-06	0.000160991		1.07143e-06	0.000166141		1.07143e-06	0.000191727
5.35714e-06	-0.000174762		5.35714e-06	2.86828e-05		3.21429e-06	0.000147734		3.21429e-06	0.000214892		3.21429e-06	0.000157384
1.17857e-05	6.16643e-06		1.17857e-05	0.000214259		7.5e-06	2.70932e-05		7.5e-06	0.000263643		6.42857e-06	-7.63049e-05
2.25e-05	3.94107e-05		2.25e-05	0.000229056		1.60714e-05	2.44857e-05		1.60714e-05	0.000241479		1.39286e-05	0.000120169
3.42857e-05	-9.6318e-05		3.42857e-05	4.33768e-05		2.78571e-05	9.55503e-05		2.78571e-05	0.000205889		2.35714e-05	3.13827e-05
4.60714e-05	8.19073e-05		4.60714e-05	-0.000140401		3.96429e-05	-3.12595e-06		3.96429e-05	0.000254375		3.53571e-05	0.000181805
5.82143e-05	-3.48246e-05		5.82143e-05	1.06796e-05		5.14286e-05	2.41445e-05		5.14286e-05	0.000278231		4.82143e-05	-4.63148e-05
6.89286e-05	-2.26645e-05		6.89286e-05	2.22382e-05		6.35714e-05	0.000147596		6.35714e-05	0.000271936		6.03571e-05	-0.000106605
7.96429e-05	6.95371e-05		7.96429e-05	0.000108455		7.42857e-05	5.46185e-05		7.42857e-05	0.000287225		7.21429e-05	0.000128697
9.03571e-05	-0.000110258		9.03571e-05	-7.50929e-05		8.5e-05	6.63988e-05		8.5e-05	0.000258248		8.28571e-05	0.000211869
0.0001	-0.000183367		0.0001	-4.92414e-05		9.46429e-05	0.000139115		9.46429e-05	0.000210798		9.35714e-05	2.11681e-05
0.000110714	-2.90867e-06		0.000110714	2.47892e-05		0.000104286	1.58033e-05		0.000104286	0.000164489		0.000104286	0.000256176
0.000121786	0.000177832		0.000121786	4.52626e-06		0.000114286	2.08919e-06		0.000114286	0.000123514		0.000114286	8.35742e-05
0.000131429	0.000341876		0.000131429	-2.59329e-05		0.000125	9.54042e-05		0.000125	0.000104254		0.000125	-4.80827e-05
0.000141071	0.000160971		0.000141071	6.0319e-05		0.000134643	0.000130053		0.000134643	7.41514e-05		0.000134643	0.000179274
0.000149643	-1.99338e-05		0.000149643	-8.80009e-05		0.000144286	7.17844e-05		0.000144286	0.000119712		0.000144286	0.000204788
0.000159286	-0.00020007		0.000159286	-3.44352e-05		0.000155	4.77436e-05		0.000155	0.000167724		0.000155	0.000320342
0.000169286	-0.000142149		0.000169286	1.3591e-05		0.000164643	-4.21296e-05		0.000164643	0.000175387		0.000164643	8.59638e-05
0.000178929	-0.00015837		0.000178929	0.000147944		0.000175714	8.15095e-05		0.000175714	0.000222466		0.000174643	-4.38899e-05
0.000189643	1.64947e-05		0.000189643	-3.74285e-05		0.000185357	1.13073e-05		0.000185357	0.000270478		0.000184286	0.000188107
0.000199286	3.51741e-05		0.000199286	-8.51901e-05		0.000195	0.000103683		0.000195	0.000302364		0.000192857	-4.07494e-05
0.00021	-0.000101688		0.00021	9.9249e-05		0.000204643	-2.0419e-05		0.000204643	0.000288843		0.0002025	8.4687e-05
0.000219643	7.17752e-05		0.000219643	3.49231e-05		0.000214286	4.04235e-05		0.000214286	0.000309366		0.000213214	-6.3153e-05
0.000229643	0.000211215		0.000229643	0.000138447		0.000224286	0.000160234		0.000224286	0.000274458		0.000223214	0.000171546
0.000240357	3.15653e-05		0.000240357	0.000146724		0.000235	3.81903e-05		0.000235	0.000228274		0.000232857	-2.33763e-05
0.00025	-8.85029e-05		0.00025	-3.79269e-05		0.000244643	-2.11958e-05		0.000244643	0.000188679		0.0002425	6.72633e-05
0.000259643	9.14744e-05		0.000259643	7.25104e-05		0.000254286	6.32791e-06		0.000254286	0.000231259		0.000252143	0.000271496
0.000269286	-4.56471e-05		0.000269286	-5.18253e-05		0.000262857	0.000115412		0.000262857	0.00027892		0.000261786	3.53117e-05
0.000280357	-0.00022614		0.000280357	-1.99055e-05		0.0002725	0.000193212		0.0002725	0.0003035		0.0002725	0.00020037
0.000291071	-0.000304609		0.000291071	0.000149004		0.000283571	6.88754e-05		0.000283571	0.000255079		0.000283571	0.000143528
0.000300714	-0.000124044		0.000300714	3.55685e-05		0.000293214	5.40267e-05		0.000293214	0.000206658		0.000293214	-9.20431e-05
0.000310357	-5.25687e-05		0.000310357	5.46365e-05		0.000303929	-7.07517e-05		0.000303929	0.000198626		0.000302857	-5.8288e-05
0.000318929	-5.76968e-06		0.000318929	-6.90729e-05		0.000313571	-1.89756e-05		0.000313571	0.000150534		0.0003125	0.000177832
0.0003275	5.15108e-05		0.0003275	0.000104205		0.000323214	5.89556e-06		0.000323214	0.000197317		0.000323214	0.000344817
0.0003375	-0.000129301		0.0003375	0.000182184		0.000332857	7.41622e-06		0.000332857	0.000239272		0.000332857	0.000110035
0.000347143	-0.000164188		0.000347143	4.22829e-06		0.000342857	1.70279e-05		0.000342857	0.000197364		0.000343929	-0.000121847
0.000357857	1.62787e-05		0.000357857	2.09105e-05		0.000353571	8.35321e-05		0.000353571	0.000150316		0.000353571	-2.59708e-05
0.0003675	0.000196822		0.0003675	0.000107916		0.000363214	3.64256e-05		0.000363214	0.000102212		0.000362143	-1.82722e-05
0.000377143	8.78385e-05		0.000377143	7.3598e-05		0.000373929	5.73885e-05		0.000373929	9.84038e-05		0.000371786	-0.000131374
0.000387857	-8.51833e-05		0.000387857	5.80571e-05		0.000383571	0.000175542		0.000383571	0.000118253		0.000381429	0.000104357
0.000398929	2.7296e-05		0.000398929	-0.000126096		0.000393571	0.000135928		0.000393571	0.000153126		0.000391429	0.000236612
0.000409643	0.00020712		0.000409643	2.64047e-06		0.000403214	1.47056e-05		0.000403214	0.000179315		0.000402143	2.6598e-06
0.000419286	7.59192e-05		0.000419286	-3.07355e-05		0.000413929	4.782e-06		0.000413929	0.000158909		0.000411786	-2.59518e-05
0.00043	-0.000104637		0.00043	-5.74971e-05		0.000423571	8.9195e-05		0.000423571	0.000206571		0.0004225	-0.000121841
0.000439643	-0.000284842		0.000439643	6.91338e-05		0.000432143	3.2088e-05		0.000432143	0.000254263		0.000432143	0.000107822
0.000448571	-0.00024718		0.000448571	6.77976e-05		0.000441786	4.51617e-05		0.000441786	0.000298093		0.000441786	0.000237565
0.000458214	-6.64726e-05		0.000458214	4.92661e-05		0.000451786	-6.14199e-05		0.000451786	0.000322343		0.000452857	4.61874e-06
0.000468929	0.000111986		0.000468929	-0.000135466		0.000461429	-2.51858e-05		0.000461429	0.000274331		0.0004625	0.000157462
0.000478571	-6.78029e-05		0.000478571	-1.88611e-06		0.000472143	9.98204e-05		0.000472143	0.000285303		0.000472143	7.73607e-05
0.000489286	-0.000228814		0.000489286	2.56735e-05		0.000481786	0.000101074		0.000481786	0.00029074		0.000481786	0.000262324
0.000497857	-4.89702e-05		0.000497857	0.000107905		0.0004925	2.33139e-05		0.0004925	0.000327042		0.0004925	2.66761e-05
0.000507857	-0.000128844		0.000507857	-7.36454e-05		0.0005025	0.000148192		0.0005025	0.000321689		0.0005025	1.71632e-05
0.0005175	-0.000165337		0.0005175	6.16245e-05		0.000512143	0.000160842		0.000512143	0.000311445		0.000513214	5.93434e-05
0.000527143	-1.51145e-05		0.000527143	-3.35298e-05		0.000521786	0.000149551		0.000521786	0.000309245		0.000522857	9.33231e-05
0.000536786	-0.000193156		0.000536786	-0.000148376		0.0005325	2.47601e-05		0.0005325	0.000261826		0.0005325	0.000136367
0.000546429	-0.000133008		0.000546429	-0.000129799		0.000542143	9.54136e-05		0.000542143	0.000302728		0.000541071	0.000366763
0.000556429	-0.000312224		0.000556429	-5.28075e-05		0.000551786	9.30677e-07		0.000551786	0.000277222		0.000549643	0.000158727
0.000567143	-0.000219839		0.000567143	-6.51966e-05		0.000561786	0.000122529		0.000561786	0.000283271		0.000559643	-6.91877e-05
0.000576786	-0.000196162		0.000576786	3.76652e-05		0.000571429	0.000246276		0.000571429	0.000261859		0.000569286	0.000110294
0.0005875	-9.77706e-05		0.0005875	1.8608e-05		0.000582143	0.000278223		0.000582143	0.00026512		0.000578929	0.000229178
0.000598214	-8.27945e-05		0.000598214	0.000152587		0.000591786	0.000153267		0.000591786	0.000241486		0.000589643	-5.79143e-06
0.000607857	-0.00026336		0.000607857	0.000335891		0.0006025	7.46496e-05		0.0006025	0.000246248		0.000599286	4.90756e-05
0.000617857	-0.000443925		0.000617857	0.000263063		0.000611429	1.94617e-05		0.000611429	0.000294527		0.00061	0.000101231
0.000626429	-0.000324999		0.000626429	8.41327e-05		0.000621071	0.000103813		0.000621071	0.000321901		0.00062	0.000255726
0.000636071	-0.000144445		0.000636071	-4.96945e-05		0.000629643	0.000116615		0.000629643	0.000279156		0.000630714	2.94926e-05
0.000645714	-3.52655e-05		0.000645714	0.000134516		0.000639286	8.39212e-05		0.000639286	0.000266484		0.000641429	1.37832e-05
0.000656429	-2.31139e-05		0.000656429	0.000150526		0.00065	3.23888e-05		0.00065	0.000221732		0.000652143	0.000137983
0.000666071	0.000157698		0.000666071	-3.48664e-05		0.000660714	6.30366e-05		0.000660714	0.000268967		0.000660714	9.46033e-05
0.000676071	0.000124871		0.000676071	-0.000220533		0.000670714	-4.2681e-05		0.000670714	0.00027444		0.000670714	-5.33472e-05
0.000685714	-5.59408e-05		0.000685714	-5.9849e-05		0.000680357	7.87831e-05		0.000680357	0.000276921		0.000680357	0.000182294
0.000695357	-0.000235709		0.000695357	4.95391e-05		0.000691071	0.000122771		0.000691071	0.000229269		0.00069	3.09606e-05
0.000705	-5.80381e-05		0.000705	0.000118618		0.000700714	1.08706e-06		0.000700714	0.000185889		0.000700714	0.000124272
0.000715714	-0.000115542		0.000715714	1.15759e-05		0.000711429	9.13293e-05		0.000711429	0.000188065		0.000710357	-8.33767e-05
0.000725714	6.17179e-05		0.000725714	0.000141519		0.000721071	8.36706e-05		0.000721071	0.000153821		0.00072	0.000151497
0.000735357	-1.50171e-05		0.000735357	4.12982e-05		0.000731071	9.81186e-05		0.000731071	0.000151362		0.00073	0.000193688
0.000745	-0.000195829		0.000745	8.80494e-05		0.000740714	-2.41258e-05		0.000740714	0.000198652		0.000739643	0.00014738
0.000754643	-9.91326e-05		0.000754643	9.53862e-05		0.000750357	4.49327e-05		0.000750357	0.000237472		0.000749286	-8.69748e-05
0.000765357	7.99988e-05		0.000765357	3.32827e-05		0.000761071	0.000169411		0.000761071	0.000246238		0.000758929	0.000122372
0.000775	-2.65771e-05		0.000775	1.14327e-05		0.000771786	0.000182649		0.000771786	0.000231782		0.000768571	3.21834e-05
0.000785	-0.000206366		0.000785	2.2284e-05		0.000781786	0.000126515		0.000781786	0.000250798		0.000779643	1.20298e-05
0.000795714	-8.78291e-05		0.000795714	0.000206628		0.000790357	3.12375e-06		0.000790357	0.000256866		0.000789286	0.000136033
0.000805357	-9.03479e-05		0.000805357	7.93134e-05		0.0008	1.43107e-05		0.0008	0.000215305		0.0008	-9.72007e-05
0.000815	3.2637e-05		0.000815	9.23863e-05		0.000808571	-2.69588e-05		0.000808571	0.000232688		0.000810714	-5.37233e-05
0.000824643	1.34417e-05		0.000824643	4.38323e-05		0.000818214	4.75567e-05		0.000818214	0.000279929		0.000820357	1.50893e-05
0.000835714	-0.000167025		0.000835714	-8.16032e-06		0.000827857	0.000153237		0.000827857	0.0003283		0.00083	2.54668e-05
0.000845357	-0.000126485		0.000845357	0.000137899		0.000838929	7.36126e-05		0.000838929	0.000375372		0.00084	0.000124604
0.000853929	5.42777e-05		0.000853929	4.70067e-05		0.000848571	2.04823e-05		0.000848571	0.000417373		0.000849643	8.3548e-05
0.000863571	-7.84355e-06		0.000863571	0.000230377		0.000859286	-4.92676e-07		0.000859286	0.000458043		0.000859286	-4.09421e-05
0.000873214	-0.000187202		0.000873214	5.5139e-05		0.000868929	-1.1076e-05		0.000868929	0.000459605		0.000868929	0.000191131
0.000882857	-0.000107652		0.000882857	3.06406e-05		0.000879643	-7.84373e-05		0.000879643	0.000415947		0.000878571	3.81065e-05
0.000893929	7.27797e-05		0.000893929	2.93389e-06		0.000890714	3.76188e-05		0.000890714	0.00039617		0.000888214	7.01974e-05
0.000903571	-2.10809e-05		0.000903571	-2.99277e-05		0.000901429	0.000152228		0.000901429	0.000381038		0.000898214	8.28817e-05
0.000913214	-0.000196708		0.000913214	-9.60482e-05		0.000911071	4.94638e-05		0.000911071	0.000394186		0.000907857	5.88785e-05
0.000922857	-0.000335361		0.000922857	7.62113e-05		0.000919643	7.40112e-05		0.000919643	0.000377382		0.0009175	-2.1664e-05
0.0009325	-0.000156022		0.0009325	0.000101454		0.000929286	0.000127924		0.000929286	0.000332405		0.000927143	0.000169318
0.000942143	-2.35561e-05		0.000942143	0.000192021		0.000938929	4.96706e-06		0.000938929	0.00030356		0.000937857	6.20595e-05
0.000953214	-3.68688e-05		0.000953214	8.04038e-06		0.000948929	1.15747e-05		0.000948929	0.000339853		0.000948929	0.000295349
0.000962857	-9.71317e-05		0.000962857	-1.13006e-05		0.000959643	8.66358e-05		0.000959643	0.000339307		0.000958571	0.000231032
0.0009725	-8.14961e-05		0.0009725	4.48036e-05		0.000969286	7.59093e-05		0.000969286	0.000352238		0.000968214	-4.82956e-06
0.000983214	-2.18184e-05		0.000983214	8.85225e-05		0.000977857	4.37622e-05		0.000977857	0.000345467		0.000977857	4.83156e-05
0.000992857	-3.85204e-05		0.000992857	-8.80454e-05		0.0009875	0.000162324		0.0009875	0.00031559		0.0009875	0.000281871
0.001	0.000140626		0.001	-3.48671e-05		0.000997143	4.70879e-05		0.000997143	0.000288666		0.000998214	5.88063e-05
0.00101	0.000144758		0.00101	0.000150677		0.00101	3.70704e-05		0.00101	0.000242932		0.00101	-1.58168e-05
0.00102	-3.45696e-05		0.00102	0.000134553		0.00102	2.73005e-05		0.00102	0.000210605		0.00102	0.000164033
0.00103	-0.000214596		0.00103	4.92673e-05		0.00103	-8.31212e-06		0.00103	0.00025705		0.00103	-7.08167e-05
0.00104	-0.00032089		0.00104	0.000234656		0.00104	0.000101143		0.00104	0.000263219		0.00104	8.3372e-05
0.00105	-0.000140325		0.00105	5.08125e-05		0.00105	-2.35353e-05		0.00105	0.000310543		0.00105	-4.23582e-05
0.00106	-0.000198502		0.00106	0.000131924		0.00106	4.08898e-05		0.00106	0.000354635		0.00106	0.000186147
0.00107	-2.32102e-05		0.00107	1.7847e-05		0.00107	6.38602e-05		0.00107	0.000399176		0.00107	-3.35048e-05
0.00108	7.53087e-05		0.00108	0.000151274		0.00108	-4.51941e-05		0.00108	0.000447034		0.00108	-0.000114728
0.00109	-0.000103529		0.00109	-2.84546e-05		0.00109	3.0375e-05		0.00109	0.000465306		0.00109	0.000121096
0.0011	-0.000190529		0.0011	6.15709e-05		0.0011	-1.12302e-05		0.0011	0.000427412		0.0011	0.000218026
0.00111	-1.70707e-05		0.00111	8.30681e-05		0.00111	7.53401e-06		0.00111	0.000414993		0.0011	-1.80163e-05
0.00112	-8.31271e-05		0.00112	0.000203935		0.00112	0.000130597		0.00112	0.000405465		0.00112	6.21084e-05
0.00113	9.76851e-05		0.00113	0.000134826		0.00113	6.97848e-05		0.00113	0.000400935		0.00113	8.7171e-05
0.00114	0.000184873		0.00114	0.000155685		0.00114	5.463e-05		0.00114	0.00035449		0.00114	4.4429e-05
0.00115	4.01703e-06		0.00115	-2.47668e-05		0.00115	3.92102e-05		0.00115	0.00034739		0.00115	-3.41819e-06
0.00116	-0.00017631		0.00116	-9.64328e-05		0.00116	-1.91329e-05		0.00116	0.000324739		0.00115	3.59457e-05
0.00117	-0.000117577		0.00117	8.85827e-05		0.00117	6.13093e-06		0.00117	0.000370923		0.00117	-7.26554e-05
0.00118	6.32348e-05		0.00118	4.25503e-05		0.00118	0.000103951		0.00118	0.000357516		0.00118	-7.77517e-05
0.00119	-1.65313e-05		0.00119	-0.000142958		0.00119	0.00012265		0.00119	0.000316331		0.00119	0.000155975
0.0012	-0.00019632		0.0012	-0.00013503		0.0012	0.000246559		0.0012	0.000357066		0.0012	0.000188232
0.00121	-9.83438e-05		0.00121	4.76266e-05		0.00121	0.000170347		0.00121	0.000402632		0.00121	4.32191e-05
0.00122	-8.13311e-05		0.00122	6.88053e-05		0.00122	5.00828e-05		0.00122	0.000449543		0.00122	-8.5607e-05
0.00123	-0.000261168		0.00123	-9.70256e-05		0.00123	6.8617e-05		0.00123	0.000495988		0.00123	-0.000125883
0.00124	-0.00027134		0.00124	-0.000183065		0.00124	2.68007e-05		0.00124	0.000500165		0.00124	-2.41373e-05
0.00125	-0.000329675		0.00125	2.0626e-06		0.00125	-7.44476e-06		0.00125	0.000537712		0.00125	-1.87461e-05
0.00126	-0.000152935		0.00126	0.000187818		0.00126	0.000101478		0.00126	0.000564018		0.00126	6.0943e-05
0.00127	-2.57101e-05		0.00127	9.71508e-05		0.00127	1.71227e-05		0.00127	0.0005181		0.00126	9.31813e-05
0.00128	-0.000205542		0.00128	-6.265e-05		0.00128	0.000139064		0.00128	0.00047022		0.00127	-0.000142495
0.00129	-0.000386038		0.00129	4.26178e-05		0.00129	6.13902e-05		0.00129	0.000422551		0.00128	-6.72337e-06
0.0013	-0.000381929		0.0013	-7.22117e-06		0.0013	-4.06566e-05		0.0013	0.000377505		0.00129	0.000158854
0.00131	-0.000201716		0.00131	-1.9059e-05		0.00131	-2.36924e-05		0.00131	0.000330224		0.0013	0.000141234
0.00132	-2.21809e-05		0.00132	-0.000202859		0.00132	9.95684e-05		0.00132	0.000287156		0.00131	0.000100406
0.00133	6.92667e-05		0.00133	-7.66421e-05		0.00133	-2.78861e-07		0.00133	0.000242424		0.00132	-0.000135699
0.00134	-0.000110762		0.00134	-0.000106161		0.00133	1.73643e-05		0.00133	0.000208129		0.00133	-0.000203849
0.00135	-0.000183675		0.00135	-1.72466e-05		0.00134	3.01583e-05		0.00134	0.000255484		0.00134	3.16485e-05
0.00136	-2.86231e-06		0.00136	0.000149361		0.00135	6.77312e-05		0.00135	0.000299894		0.00135	7.36299e-05
0.00137	0.000177861		0.00137	2.93929e-05		0.00136	0.000157929		0.00136	0.000346012		0.00136	7.53301e-05
0.00138	0.000342024		0.00138	-3.10373e-05		0.00137	6.54875e-05		0.00137	0.00039213		0.00137	-3.1942e-05
0.00139	0.000161228		0.00139	5.99164e-05		0.00138	2.92242e-05		0.00138	0.00043929		0.00138	0.000203275
0.0014	-1.92633e-05		0.0014	-6.33306e-05		0.00139	9.21221e-05		0.00139	0.000483867		0.00139	0.00031924
0.00141	-0.000197238		0.00141	0.000122005		0.0014	9.53777e-05		0.0014	0.000530843		0.00141	8.2871e-05
0.00142	-0.000111642		0.00142	1.27987e-05		0.00141	6.64089e-06		0.00141	0.000579122		0.00141	-0.00015234
0.00143	6.35732e-05		0.00143	0.000146397		0.00142	0.000117175		0.00142	0.000591276		0.00143	-8.87041e-08
0.00144	-1.73982e-05		0.00144	-3.67078e-05		0.00143	9.01769e-05		0.00143	0.000562438		0.00143	-0.000148665
0.00145	-0.000197299		0.00145	7.14937e-05		0.00144	2.77619e-05		0.00144	0.000608488		0.00144	8.70891e-05
0.00146	-0.000334835		0.00146	-5.0424e-05		0.00145	3.41032e-05		0.00145	0.0006565		0.00145	-6.49084e-05
0.00147	-0.00015393		0.00147	2.52166e-05		0.00146	-4.96165e-05		0.00146	0.000698211		0.00146	0.000170733
0.00148	2.69745e-05		0.00148	0.000154418		0.00147	6.77427e-05		0.00147	0.000650299		0.00147	0.000212045
0.00149	1.9399e-05		0.00149	-2.20993e-05		0.00148	0.000191379		0.00148	0.000601969		0.00148	0.000310749
0.0015	6.65877e-05		0.0015	-0.000106864		0.00149	0.000117929		0.00149	0.000553997		0.00149	7.70032e-05
0.00151	-0.000111293		0.00151	7.46212e-05		0.0015	-6.23607e-06		0.0015	0.000580674		0.0015	0.000154277
0.00152	-5.1757e-05		0.00152	5.81039e-05		0.00151	-8.10694e-05		0.00151	0.000532661		0.00151	0.000186354
0.00153	-6.26243e-06		0.00153	0.000123674		0.00152	4.31781e-05		0.00152	0.000508841		0.00152	0.000227999
0.00154	-0.000174485		0.00154	0.000145471		0.00153	5.56866e-05		0.00153	0.000556854		0.00153	0.000111649
0.00155	-0.000355289		0.00155	-1.71314e-05		0.00154	0.000153479		0.00154	0.000603802		0.00154	-6.72555e-05
0.00156	-0.000178628		0.00156	4.5939e-05		0.00155	0.000186115		0.00155	0.000567167		0.00155	2.46867e-05
0.00157	-4.8967e-07		0.00157	0.000112048		0.00156	0.000123916		0.00156	0.000519647		0.00156	1.72727e-05
0.00158	-0.000180412		0.00158	-5.2718e-05		0.00157	-2.05926e-07		0.00157	0.000520823		0.00157	0.000252914
0.00159	-0.000113806		0.00159	-7.16795e-05		0.00158	1.64299e-05		0.00158	0.000526036		0.00158	8.85931e-05
0.0016	-6.48531e-05		0.0016	0.000111919		0.00159	7.99611e-05		0.00159	0.000570777		0.00159	-6.47617e-05
0.00161	-0.00023121		0.00161	0.000137604		0.0016	7.00394e-05		0.0016	0.000522498		0.0016	0.000170926
0.00162	-0.000185034		0.00162	-9.05522e-06		0.00161	5.43254e-05		0.00161	0.000474208		0.00161	0.000212752
0.00163	-0.000108732		0.00163	4.44817e-05		0.00162	0.00017811		0.00162	0.000425838		0.00162	0.000448954
0.00164	7.21977e-05		0.00164	6.40866e-05		0.00163	0.000132403		0.00163	0.000377966		0.00163	0.000265295
0.00165	0.000210414		0.00165	-5.95965e-05		0.00164	7.64656e-06		0.00164	0.000331971		0.00164	2.95846e-05
0.00166	3.03864e-05		0.00166	0.000124419		0.00165	0.000108272		0.00165	0.000302926		0.00165	-1.13975e-05
0.00167	-0.000149925		0.00167	5.00065e-06		0.00166	9.45382e-05		0.00166	0.000279314		0.00166	5.53039e-05
0.00168	-0.00014438		0.00168	0.000179645		0.00167	2.96847e-05		0.00167	0.00023125		0.00167	9.45316e-05
0.00169	-3.58033e-05		0.00169	0.000106337		0.00168	6.25691e-05		0.00168	0.000219906		0.00168	0.000140623
0.0017	-0.000215625		0.0017	0.000234546		0.00169	-4.33817e-05		0.00169	0.000267086		0.00169	0.000205897
0.00171	-0.00031513		0.00171	0.000208233		0.0017	7.98238e-05		0.0017	0.000314536		0.0017	1.2817e-05
0.00172	-0.000134564		0.00172	0.00012883		0.00171	0.000121142		0.00171	0.000361358		0.00171	5.25861e-05
0.00173	-0.000192688		0.00173	0.00015069		0.00172	1.11134e-05		0.00172	0.000407413		0.00172	8.8777e-05
0.00174	-1.28886e-05		0.00174	0.000135899		0.00173	-0.000101023		0.00173	0.00045301		0.00173	0.000123621
0.00175	5.90989e-05		0.00175	0.000114571		0.00174	2.32043e-05		0.00174	0.000497298		0.00174	0.000155131
0.00176	-0.000117038		0.00176	-7.02126e-05		0.00175	6.88591e-05		0.00175	0.000526633		0.00175	0.0001904
0.00177	6.31495e-05		0.00177	0.000104513		0.00176	-5.57831e-05		0.00176	0.000479434		0.00176	-4.45261e-05
0.00178	0.000220135		0.00178	0.000290185		0.00177	-3.46516e-05		0.00177	0.000431071		0.00177	-0.000103328
0.00179	4.2281e-05		0.00179	0.000151706		0.00178	8.64836e-05		0.00178	0.000382836		0.00178	0.000128943
0.0018	-0.000137297		0.0018	0.000189501		0.00179	8.7273e-06		0.00179	0.000334729		0.00179	0.00021114
0.00181	-0.000317862		0.00181	9.82891e-05		0.0018	-9.6221e-05		0.0018	0.000286252		0.0018	0.00021411
0.00182	-0.000213916		0.00182	-6.65604e-05		0.00181	2.79302e-05		0.00181	0.000237762		0.00181	0.00024947
0.00183	-0.000201466		0.00183	-3.93895e-05		0.00182	7.61208e-05		0.00182	0.000189319		0.00182	9.12733e-05
0.00184	-0.000329872		0.00184	1.55496e-05		0.00183	3.92346e-05		0.00183	0.000140898		0.00183	0.000142543
0.00185	-0.000149307		0.00185	-0.00013705		0.00184	5.42124e-05		0.00184	9.26874e-05		0.00184	0.000200785
0.00186	2.8583e-05		0.00186	4.78614e-05		0.00185	-3.56513e-05		0.00185	4.51655e-05		0.00185	0.00022248
0.00187	0.000208454		0.00187	8.05657e-05		0.00186	2.37978e-05		0.00186	3.5156e-06		0.00186	0.000118388
0.00188	7.53753e-05		0.00188	-4.48715e-05		0.00187	-9.38211e-06		0.00187	4.01738e-05		0.00187	0.000110832
0.00189	-0.00010413		0.00189	1.77905e-05		0.00188	0.000114267		0.00188	8.64455e-05		0.00188	0.000230993
0.0019	4.05307e-05		0.0019	0.000164693		0.00189	9.54636e-05		0.00189	0.000133674		0.00189	3.30039e-06
0.00191	5.92758e-06		0.00191	0.000279985		0.0019	2.65016e-05		0.0019	0.000181826		0.0019	0.000147676
0.00192	-6.24842e-05		0.00192	9.65687e-05		0.00191	0.000150111		0.00191	0.000230296		0.00191	8.60417e-05
0.00193	0.000118328		0.00193	-6.42153e-05		0.00192	5.05843e-05		0.00192	0.000278791		0.00192	0.000128239
0.00194	0.000164837		0.00194	0.000108272		0.00193	7.22345e-05		0.00193	0.000326717		0.00193	0.000213171
0.00194	-1.55142e-05		0.00194	0.000180584		0.00194	2.13207e-05		0.00194	0.000368353		0.00194	0.000214465
0.00195	-0.000196326		0.00195	-1.62959e-06		0.00195	-3.02157e-07		0.00195	0.000321908		0.00195	0.000308657
0.00196	-0.000138971		0.00196	-0.000121123		0.00196	0.000124383		0.00196	0.000312769		0.00196	7.28468e-05
0.00197	-0.000319502		0.00197	-6.21577e-05		0.00197	0.000185092		0.00197	0.000316471		0.00197	3.2372e-05
0.00198	-0.000211012		0.00198	6.61201e-05		0.00198	6.5477e-05		0.00198	0.000311446		0.00198	0.000196424
0.00199	-3.02416e-05		0.00199	0.000103794		0.00199	0.000162171		0.00199	0.000349058		0.00199	0.000144177
0.002	7.73046e-05		0.002	2.97053e-05		0.002	4.07637e-05		0.002	0.000315321		0.002	8.68872e-05
0.00201	-0.000102598		0.00201	1.4763e-06		0.00201	-8.18753e-05		0.00201	0.000344574		0.00201	0.000128865
0.00202	-0.000283506		0.00202	2.47099e-05		0.00202	-7.75696e-06		0.00202	0.000325498		0.00202	0.000211792
0.00203	-0.000464413		0.00203	0.00010649		0.00203	-9.80748e-05		0.00203	0.000369482		0.00203	0.000172433
0.00204	-0.000541224		0.00204	-7.72621e-05		0.00204	2.61213e-05		0.00204	0.000411768		0.00204	0.00013389
0.00205	-0.000360421		0.00205	-4.54928e-05		0.00205	6.60259e-05		0.00205	0.000431958		0.00205	0.000284635
0.00206	-0.00017963		0.00206	1.78801e-05		0.00206	-4.47533e-05		0.00206	0.000385733		0.00206	0.000139025
0.00207	1.13266e-06		0.00207	1.67409e-05		0.00207	7.47527e-05		0.00207	0.000386321		0.00207	0.00037504
0.00208	0.000181149		0.00208	0.000112253		0.00208	8.04782e-05		0.00208	0.000353412		0.00208	0.000339067
0.0021	0.000103145		0.0021	7.12803e-05		0.00209	0.000127804		0.00209	0.000355079		0.00209	0.000104466
0.0021	7.58344e-05		0.0021	6.14466e-05		0.0021	0.000207109		0.0021	0.000401411		0.0021	6.16921e-05
0.00211	0.000208399		0.00211	0.000119216		0.00211	0.000104623		0.00211	0.000404616		0.00211	-2.20118e-05
0.00212	2.87143e-05		0.00212	1.4542e-05		0.00212	1.86872e-05		0.00212	0.000360387		0.00212	0.000202684
0.00213	-0.000151503		0.00213	0.000145825		0.00213	0.000142963		0.00213	0.000314474		0.00213	0.000148953
0.00214	-0.000143443		0.00214	0.000122702		0.00214	5.85462e-05		0.00214	0.00028047		0.00214	8.20979e-05
0.00215	3.3758e-05		0.00215	-6.02368e-05		0.00215	-3.71637e-05		0.00215	0.000279771		0.00215	6.69833e-05
0.00216	0.000210301		0.00216	9.32051e-05		0.00216	8.69141e-05		0.00216	0.000278143		0.00216	-0.000168453
0.00217	0.000310156		0.00217	3.59628e-05		0.00217	0.00011357		0.00217	0.000305852		0.00217	1.80792e-05
0.00218	0.000129591		0.00218	-6.49017e-06		0.00218	9.30548e-06		0.00218	0.000265364		0.00218	0.000250753
0.00219	-4.99877e-05		0.00219	0.000145465		0.00219	8.98951e-05		0.00219	0.000294446		0.00219	8.88391e-05
0.0022	-0.000230806		0.0022	3.87357e-05		0.0022	0.000127178		0.0022	0.000262892		0.0022	0.00014734
0.00221	-0.000300109		0.00221	9.05479e-05		0.00221	7.67127e-05		0.00221	0.000304865		0.00221	0.000191832
0.00222	-0.000121164		0.00222	0.000221123		0.00222	-4.74132e-05		0.00222	0.000351311		0.00222	-4.37516e-05
0.00223	-0.000178608		0.00223	4.40718e-05		0.00223	-4.00474e-05		0.00223	0.000395041		0.00223	8.6563e-05
0.00224	-1.80734e-06		0.00224	0.000138564		0.00224	-2.2528e-05		0.00224	0.000396378		0.00224	6.26918e-05
0.00225	-6.55929e-05		0.00225	5.04726e-06		0.00225	0.000101574		0.00225	0.000413644		0.00225	2.17184e-05
0.00226	-0.000110092		0.00226	-3.02358e-05		0.00226	6.92869e-06		0.00226	0.000370689		0.00226	0.000207513
0.00227	5.37618e-05		0.00227	6.43724e-05		0.00227	8.76769e-05		0.00227	0.000339003		0.00227	0.000316123
0.00228	0.000228864		0.00228	-9.17137e-05		0.00228	7.51475e-05		0.00228	0.000321139		0.00228	8.10242e-05
0.00229	5.18896e-05		0.00229	-3.00677e-05		0.00229	-4.96309e-05		0.00229	0.000278857		0.00229	3.95115e-05
0.0023	-0.000110821		0.0023	6.9902e-06		0.0023	-3.82625e-05		0.0023	0.000270298		0.0023	3.20182e-06
0.00231	6.96873e-05		0.00231	0.00016738		0.00231	8.58526e-05		0.00231	0.000299696		0.00231	0.000147089
0.00232	0.000214316		0.00232	0.000119817		0.00232	0.0001179		0.00232	0.00032301		0.00232	8.84412e-05
0.00233	3.37725e-05		0.00233	-6.49056e-05		0.00233	0.000108133		0.00233	0.000308101		0.00233	5.93037e-05
0.00234	-9.17779e-05		0.00234	-5.7383e-05		0.00234	1.53225e-05		0.00234	0.000343108		0.00234	-1.58106e-05
0.00235	-8.48636e-05		0.00235	0.000123271		0.00235	7.98136e-05		0.00235	0.000339697		0.00235	0.000217978
0.00236	-0.000264223		0.00236	5.3437e-06		0.00236	4.36594e-05		0.00236	0.000368547		0.00235	0.000304701
0.00237	-0.000268767		0.00237	-0.000180218		0.00237	0.000156861		0.00237	0.00032413		0.00236	7.134e-05
0.00238	-9.39626e-05		0.00238	-9.99101e-05		0.00238	0.000181711		0.00238	0.000279684		0.00237	-2.88987e-05
0.00239	8.54774e-05		0.00239	-7.5117e-05		0.00239	0.000306685		0.00239	0.000306435		0.00238	0.000179777
0.0024	-3.95543e-05		0.0024	0.000109793		0.0024	0.000325953		0.0024	0.00031829		0.00239	0.000225077
0.00241	-0.000220105		0.00241	1.92104e-05		0.00241	0.000201063		0.00241	0.000347641		0.0024	0.000114991
0.00242	-7.40021e-05		0.00242	-1.13363e-05		0.00242	7.61731e-05		0.00242	0.000307551		0.00241	-7.05485e-05
0.00243	0.000105347		0.00243	-3.70072e-05		0.00243	4.86074e-05		0.00243	0.000264894		0.00243	0.000165533
0.00244	0.00017872		0.00244	6.71845e-05		0.00243	0.000173216		0.00243	0.000266231		0.00243	0.000173503
0.00245	1.80397e-06		0.00245	9.20506e-05		0.00244	0.000243373		0.00244	0.000222815		0.00245	6.18685e-05
0.00246	0.000179658		0.00246	0.000192829		0.00245	0.000119619		0.00245	0.000220594		0.00246	9.55834e-05
0.00247	0.000107		0.00247	7.47592e-06		0.00246	6.45444e-07		0.00246	0.00026806		0.00246	0.000127992
0.00248	-7.21119e-05		0.00248	-0.000129159		0.00247	0.000123899		0.00247	0.000314618		0.00247	0.000213428
0.00249	1.52323e-05		0.00249	5.50933e-05		0.00248	8.49942e-05		0.00248	0.000318902		0.00248	1.7257e-05
0.0025	0.000195168		0.0025	8.12595e-05		0.0025	7.71459e-05		0.0025	0.000367054		0.00249	0.000134324
0.00251	8.76831e-05		0.00251	6.08168e-05		0.0025	4.37467e-05		0.0025	0.000415433		0.0025	0.00028546
0.00252	-9.31845e-05		0.00252	-2.80147e-05		0.00251	5.59643e-05		0.00251	0.00046398		0.00251	4.93406e-05
0.00253	-0.000200891		0.00253	-0.000155295		0.00252	6.68309e-05		0.00252	0.000512527		0.00252	0.000183024
0.00254	-2.38597e-05		0.00254	-0.000123038		0.00253	0.0001331		0.00253	0.000559305		0.00253	2.94903e-05
0.00255	-0.000155782		0.00255	6.23033e-05		0.00254	8.40585e-06		0.00254	0.000606997		0.00254	6.70704e-05
0.00256	-0.000141858		0.00256	6.60315e-05		0.00255	0.000103231		0.00255	0.000605857		0.00255	8.72357e-05
0.00257	3.50191e-05		0.00257	4.01157e-05		0.00257	9.34707e-05		0.00257	0.000557844		0.00256	4.9931e-05
0.00258	1.2697e-05		0.00258	0.000141979		0.00258	2.80848e-05		0.00258	0.000513822		0.00257	0.000179579
0.00259	-7.08056e-05		0.00259	2.70648e-06		0.00258	6.688e-05		0.00258	0.00046921		0.00258	0.000172138
0.0026	0.00010814		0.0026	2.18536e-05		0.00259	5.75593e-05		0.00259	0.000424504		0.00259	0.000244242
0.00261	-6.09381e-05		0.00261	0.000107716		0.0026	0.000182532		0.0026	0.00042197		0.0026	9.70217e-05
0.00262	-0.000234071		0.00262	0.000233443		0.00261	0.000125636		0.00261	0.000461918		0.00261	0.00013794
0.00263	-5.35062e-05		0.00263	5.14115e-05		0.00262	9.9465e-07		0.00262	0.000496047		0.00262	1.22741e-05
0.00264	-0.000127237		0.00264	-1.8298e-05		0.00263	0.00012208		0.00263	0.000470392		0.00263	2.63234e-05
0.00265	-0.000308056		0.00265	0.000165994		0.00264	7.89496e-05		0.00264	0.00044747		0.00264	0.000261236
0.00266	-0.00022255		0.00266	0.000120429		0.00265	4.56004e-05		0.00265	0.000440567		0.00265	0.000272051
0.00267	-4.2557e-05		0.00267	-6.49285e-05		0.00266	0.000155		0.00266	0.000393392		0.00266	0.000153052
0.00268	9.36653e-05		0.00268	-5.62116e-05		0.00267	3.21391e-05		0.00267	0.00034635		0.00267	0.000389224
0.00269	-8.41399e-05		0.00269	0.000127098		0.00268	9.02406e-05		0.00268	0.000300902		0.00268	0.000517075
0.0027	-0.000261218		0.0027	1.60431e-06		0.00269	0.000214935		0.00269	0.000336826		0.00269	0.00028251
0.00271	-0.000270008		0.00271	3.12087e-05		0.0027	9.48763e-05		0.0027	0.000384328		0.0027	5.23574e-05
0.00272	-8.91125e-05		0.00272	5.10585e-05		0.00271	-2.8712e-05		0.00271	0.000381469		0.00271	0.000183352
0.00273	9.17835e-05		0.00273	7.41229e-05		0.00272	-6.0976e-05		0.00272	0.000337174		0.00272	-3.47165e-05
0.00274	-3.72391e-05		0.00274	9.96107e-05		0.00273	6.24995e-05		0.00273	0.000300747		0.00273	-0.000112641
0.00275	-0.000215255		0.00275	4.07615e-05		0.00274	7.37135e-05		0.00274	0.00032163		0.00274	0.000122621
0.00276	-7.99246e-05		0.00276	0.000138651		0.00275	2.04238e-05		0.00275	0.000319557		0.00275	0.00016212
0.00277	-9.98512e-05		0.00277	8.04976e-06		0.00276	0.000103884		0.00276	0.000271278		0.00276	0.000397878
0.00278	-0.000193683		0.00278	0.000186548		0.00277	9.77805e-05		0.00277	0.000224464		0.00277	0.00031754
0.00279	-1.28704e-05		0.00279	9.93391e-05		0.00278	2.46418e-05		0.00278	0.000266612		0.00278	8.32602e-05
0.0028	5.84121e-05		0.0028	-6.42535e-05		0.00279	0.000147219		0.00279	0.000314764		0.00279	0.000151503
0.00281	-0.00011485		0.00281	0.000121221		0.0028	0.000161437		0.0028	0.000362917		0.0028	0.000189154
0.00282	6.56577e-05		0.00282	7.33399e-06		0.00281	7.00257e-05		0.00281	0.000411426		0.00281	4.50231e-05
0.00283	-1.98891e-05		0.00283	2.66678e-05		0.00282	0.000132817		0.00282	0.000459988		0.00282	0.000278836
0.00284	-3.83715e-05		0.00284	0.000209628		0.00283	9.52286e-06		0.00283	0.000508369		0.00283	6.00437e-05
0.00285	0.000138647		0.00285	7.61742e-05		0.00284	-4.99868e-06		0.00284	0.00055597		0.00284	-1.79399e-05
0.00286	0.000319177		0.00286	5.10608e-05		0.00285	2.50666e-05		0.00285	0.000600292		0.00285	0.000212956
0.00287	0.00020052		0.00287	-2.03434e-05		0.00286	0.000148356		0.00286	0.000605519		0.00286	0.000128221
0.00288	1.97076e-05		0.00288	0.000163594		0.00287	5.59889e-05		0.00287	0.000652824		0.00287	9.6184e-05
0.00289	-7.81714e-05		0.00289	0.000186145		0.00288	3.9535e-05		0.00288	0.000666775		0.00288	0.000132483
0.0029	9.98937e-05		0.0029	0.000113812		0.00289	8.42284e-05		0.00289	0.000622758		0.00289	0.000170689
0.00291	0.000184549		0.00291	6.83043e-05		0.0029	9.86296e-05		0.0029	0.000574195		0.0029	2.14098e-05
0.00292	5.4522e-06		0.00292	6.38418e-05		0.00291	0.000103573		0.00291	0.000525633		0.00291	0.000256981
0.00293	-0.000174368		0.00293	0.000118124		0.00292	0.000127462		0.00292	0.000478001		0.00292	0.000306589
0.00294	-0.000121042		0.00294	1.30444e-05		0.00293	0.000141208		0.00293	0.000470889		0.00293	0.000221948
0.00295	5.32731e-05		0.00295	-0.000137615		0.00294	6.47943e-05		0.00294	0.000424444		0.00294	-1.29257e-05
0.00296	1.54347e-07		0.00296	4.59284e-05		0.00295	5.07694e-05		0.00295	0.000378096		0.00295	5.42364e-05
0.00297	-0.000179548		0.00297	0.000230006		0.00296	7.19432e-05		0.00296	0.000332811		0.00296	0.000285725
0.00298	-0.000353977		0.00298	6.18966e-05		0.00297	0.000137927		0.00297	0.000330485		0.00297	0.000140286
0.00299	-0.000175726		0.00299	-2.65056e-05		0.00298	1.92659e-05		0.00298	0.000284147		0.00298	0.000199924
0.003	3.05135e-06		0.003	0.000154542		0.00299	0.000104888		0.00299	0.000271442		0.00299	3.36739e-05
0.00301	4.36855e-05		0.00301	-2.42402e-05		0.003	0.000205208		0.003	0.000310577		0.003	-7.17397e-05
0.00302	-0.0001367		0.00302	-5.59917e-05		0.00301	0.00013387		0.00301	0.000307783		0.00301	0.00011259
0.00302	-0.000317518		0.00302	-6.54553e-05		0.00302	7.18715e-05		0.00302	0.000347858		0.00302	0.000227183
0.00303	-0.000214272		0.00303	0.000119447		0.00303	5.88787e-05		0.00303	0.000388213		0.00303	-6.48942e-06
0.00304	-3.37065e-05		0.00304	0.000171246		0.00304	-3.90614e-05		0.00304	0.000384655		0.00304	4.9868e-05
0.00305	0.000146181		0.00305	-3.99194e-06		0.00305	8.53216e-05		0.00305	0.000341819		0.00305	0.00028626
0.00306	0.000137354		0.00306	-0.000121809		0.00306	6.88982e-06		0.00306	0.000364928		0.00306	0.000237564
0.00307	-4.27647e-05		0.00307	6.23531e-05		0.00307	0.000109092		0.00307	0.000369519		0.00307	0.000181393
0.00308	-0.000223425		0.00308	8.32073e-05		0.00308	0.000204837		0.00308	0.000370768		0.00308	-1.67281e-05
0.00309	-7.11611e-05		0.00309	0.000202568		0.00309	8.46379e-05		0.00309	0.000414512		0.00309	5.66083e-05
0.0031	0.000107578		0.0031	1.93622e-05		0.0031	-3.83988e-05		0.0031	0.000431838		0.0031	9.95126e-05
0.00312	-6.17525e-05		0.00312	-0.000141562		0.00311	5.61345e-05		0.00311	0.000395553		0.00311	5.91559e-05
0.00312	5.40117e-06		0.00312	4.24705e-05		0.00312	0.000151505		0.00312	0.000365021		0.00312	-1.64054e-05
0.00313	0.000186213		0.00313	0.000219173		0.00313	0.000141293		0.00313	0.000334409		0.00313	0.000166556
0.00314	0.000126675		0.00314	6.94565e-05		0.00314	0.000198548		0.00314	0.000364556		0.00314	0.000248126
0.00315	0.000159372		0.00315	-3.86803e-05		0.00315	0.000109795		0.00315	0.00033569		0.00315	0.000274106
0.00316	-1.97356e-05		0.00316	0.000146323		0.00316	1.38908e-05		0.00316	0.000369393		0.00316	3.77742e-05
0.00317	-0.000200301		0.00317	-1.65188e-05		0.00317	8.2421e-05		0.00317	0.000412604		0.00317	-0.000187608
0.00318	-9.32924e-05		0.00318	5.15698e-05		0.00318	3.67084e-05		0.00318	0.00039979		0.00318	4.86647e-05
0.00319	8.65365e-05		0.00319	7.81821e-05		0.00319	-4.95598e-05		0.00319	0.000378038		0.00319	0.000102464
0.0032	3.91827e-05		0.0032	-0.000106838		0.0032	7.09993e-05		0.0032	0.000388774		0.0032	0.000257101
0.00321	0.000219056		0.00321	-1.42587e-05		0.00321	2.10252e-05		0.00321	0.000341323		0.00321	3.99842e-05
0.00322	0.000301268		0.00322	0.000170189		0.00322	-2.9324e-06		0.00322	0.00032082		0.00322	0.000188395
0.00323	0.000121988		0.00323	0.000116518		0.00323	0.000121007		0.00323	0.0003631		0.00323	0.000152222
0.00324	-5.81836e-05		0.00324	-6.70605e-05		0.00324	0.000129418		0.00324	0.000409955		0.00324	0.000113668
0.00325	-0.000235764		0.00325	5.57049e-05		0.00325	7.76075e-05		0.00325	0.000394442		0.00325	7.31306e-05
0.00326	-0.000180997		0.00326	-2.15594e-05		0.00326	-4.49751e-05		0.00326	0.000347336		0.00326	0.000159293
0.00327	-0.000349662		0.00327	3.60892e-06		0.00327	6.62541e-05		0.00327	0.000319447		0.00327	0.000190078
0.00328	-0.000168704		0.00328	0.00018138		0.00328	0.000135802		0.00328	0.000320204		0.00328	0.000231324
0.00329	1.22539e-05		0.00329	0.000106025		0.00329	1.27617e-05		0.00329	0.000344659		0.00329	0.000110449
0.0033	0.000193212		0.0033	-6.94345e-05		0.0033	6.28041e-06		0.0033	0.000389403		0.0033	0.000122435
0.00331	0.00032631		0.00331	5.0853e-05		0.00331	8.65192e-05		0.00331	0.000437555		0.00331	0.000164667
0.00332	0.000145498		0.00332	-6.02766e-05		0.00332	0.000142974		0.00332	0.000476339		0.00332	0.000357759
0.00333	3.52618e-05		0.00333	6.2893e-05		0.00333	5.845e-05		0.00333	0.000472759		0.00333	0.000123477
0.00334	0.000215806		0.00334	-2.91011e-05		0.00334	4.53323e-05		0.00334	0.000428284		0.00334	8.43636e-05
0.00335	6.86615e-05		0.00335	8.17915e-06		0.00335	7.39567e-05		0.00335	0.00042074		0.00335	0.000144015
0.00336	0.000108513		0.00336	-1.61571e-05		0.00336	2.627e-05		0.00336	0.000373301		0.00336	1.10277e-05
0.00337	0.000176802		0.00337	4.62737e-05		0.00337	-6.78148e-06		0.00337	0.000339317		0.00337	3.06386e-05
0.00338	-3.72562e-06		0.00338	8.67706e-05		0.00338	-9.11085e-06		0.00338	0.000317677		0.00338	7.18335e-05
0.00339	-0.000184061		0.00339	9.57927e-05		0.00339	2.90511e-05		0.00339	0.000269117		0.00339	0.000267859
0.0034	-0.000347154		0.0034	0.000118811		0.0034	6.41892e-05		0.0034	0.000220647		0.0034	0.000145016
0.00341	-0.000166659		0.00341	1.02533e-05		0.00341	4.83787e-05		0.00341	0.000197257		0.00341	5.71189e-06
0.00342	-1.3613e-05		0.00342	-0.000131757		0.00342	-3.95498e-05		0.00342	0.000244006		0.00342	2.29108e-05
0.00343	-4.61872e-05		0.00343	5.31734e-05		0.00343	8.465e-05		0.00343	0.000267455		0.00343	5.99487e-05
0.00344	0.000132831		0.00344	7.90508e-05		0.00344	8.71007e-06		0.00344	0.000224057		0.00344	9.33268e-05
0.00345	0.000151208		0.00345	5.59634e-05		0.00345	0.000103705		0.00345	0.000272427		0.00345	6.35653e-05
0.00346	0.000255284		0.00346	-2.08616e-05		0.00346	1.30534e-05		0.00346	0.000319408		0.00346	0.000167115
0.00347	0.000434942		0.00347	-5.96584e-06		0.00347	0.000136147		0.00347	0.000362934		0.00346	0.000176448
0.00348	0.000322191		0.00348	3.83364e-05		0.00348	6.92728e-05		0.00348	0.000411348		0.00347	-5.97366e-05
0.00349	0.000141372		0.00349	0.000223298		0.00349	-5.12592e-05		0.00349	0.000459761		0.00348	0.000103619
0.0035	3.79472e-05		0.0035	0.000219615		0.0035	-3.71118e-05		0.0035	0.000508097		0.00349	0.000338472
0.00351	1.10707e-05		0.00351	3.88964e-05		0.0035	2.30081e-05		0.0035	0.000556376		0.00351	0.00019869
0.00352	-7.0375e-05		0.00352	0.000143791		0.00351	9.97163e-05		0.00351	0.00053998		0.00352	0.000324541
0.00353	0.000110169		0.00353	0.000144423		0.00352	0.00010771		0.00352	0.000491867		0.00353	8.83473e-05
0.00354	-6.42999e-05		0.00354	0.00019397		0.00353	7.9546e-07		0.00353	0.000479085		0.00354	4.67699e-05
0.00355	7.7309e-06		0.00355	9.2393e-05		0.00354	9.56177e-05		0.00354	0.000474521		0.00354	0.000173483
0.00356	0.000187722		0.00356	6.71188e-05		0.00355	9.0592e-05		0.00355	0.000458352		0.00355	0.00019721
0.00357	9.58698e-05		0.00357	-3.3561e-05		0.00356	7.85883e-05		0.00356	0.000457894		0.00357	0.000145
0.00358	8.43915e-05		0.00358	-5.63101e-06		0.00357	4.20594e-05		0.00357	0.000409741		0.00357	0.000281219
0.00359	0.000264977		0.00359	0.000179161		0.00359	5.23905e-05		0.00359	0.000361777		0.00358	0.000320363
0.0036	0.00025491		0.0036	0.000106243		0.0036	-5.12949e-05		0.0036	0.000315487		0.00359	0.000208762
0.00361	7.4672e-05		0.00361	-7.09264e-05		0.00361	7.30112e-05		0.00361	0.000362972		0.0036	0.000410116
0.00362	-0.000102794		0.00362	0.000109085		0.00362	0.000127773		0.00362	0.000364612		0.00361	0.000303762
0.00363	4.60731e-05		0.00363	0.000192147		0.00363	7.64916e-06		0.00363	0.0003166		0.00362	6.75549e-05
0.00364	0.000226825		0.00364	6.75826e-06		0.00363	0.000100212		0.00363	0.000358679		0.00363	0.000166055
0.00365	0.000292943		0.00365	0.000135351		0.00364	0.000106416		0.00364	0.000405383		0.00364	0.000179643
0.00366	0.000112396		0.00366	-5.00212e-05		0.00366	1.72941e-05		0.00366	0.000359187		0.00365	-5.53685e-05
0.00367	-6.52424e-05		0.00367	7.83351e-05		0.00367	0.000140759		0.00367	0.000390366		0.00367	9.88065e-05
0.00368	-0.000228971		0.00368	0.000209538		0.00367	0.000171754		0.00367	0.000438633		0.00368	0.000250294
0.00369	-4.85505e-05		0.00369	0.000130137		0.00368	0.000159112		0.00368	0.00048718		0.00368	0.000362108
0.0037	-0.000105998		0.0037	0.00014267		0.00369	4.17081e-05		0.00369	0.000535657		0.0037	0.000160032
0.00371	7.45459e-05		0.00371	-1.32762e-05		0.0037	-2.13168e-05		0.0037	0.000528061		0.00371	-7.38654e-05
0.00372	-2.86991e-05		0.00372	-0.000109558		0.00371	1.33334e-05		0.00371	0.000515804		0.00371	0.000117936
0.00373	-0.00020852		0.00373	6.91307e-05		0.00372	0.000107966		0.00372	0.000510591		0.00372	3.05681e-05
0.00374	-8.51364e-05		0.00374	9.1777e-05		0.00373	9.98029e-05		0.00373	0.000462165		0.00373	0.000204916
0.00375	9.56092e-05		0.00375	0.00011732		0.00374	0.000129337		0.00374	0.000413738		0.00374	0.00013458
0.00376	0.000189491		0.00376	0.000169057		0.00376	7.11198e-05		0.00376	0.0004411		0.00375	-0.000101526
0.00377	9.46214e-06		0.00377	0.000150931		0.00377	6.54341e-05		0.00377	0.000395929		0.00376	-4.61235e-05
0.00378	0.00017142		0.00378	1.20907e-06		0.00378	4.94568e-05		0.00378	0.00034765		0.00377	0.00018675
0.00379	0.000352349		0.00379	1.66878e-05		0.00379	6.23329e-05		0.00379	0.000299227		0.00378	0.000228229
0.0038	0.000404339		0.0038	0.000198525		0.00379	3.53991e-05		0.00379	0.000250737		0.00379	0.000114319
0.00381	0.000223628		0.00381	8.75809e-05		0.0038	-1.60245e-05		0.0038	0.000205724		0.0038	0.000114156
0.00382	4.29167e-05		0.00382	-5.83233e-05		0.00381	0.000107628		0.00381	0.00017046		0.00381	6.91576e-05
0.00383	0.000137795		0.00383	0.000127242		0.00382	0.000113914		0.00382	0.000216798		0.00382	-3.27162e-05
0.00384	0.000318506		0.00384	0.000159834		0.00383	9.22565e-05		0.00383	0.000264766		0.00383	0.000180302
0.00385	0.000438645		0.00385	-1.97524e-05		0.00384	0.000134674		0.00384	0.000312296		0.00384	0.000243293
0.00386	0.00025924		0.00386	5.03118e-05		0.00385	6.59301e-05		0.00385	0.000358741		0.00385	9.78471e-05
0.00387	8.00337e-05		0.00387	8.21061e-05		0.00386	5.7332e-05		0.00386	0.000333315		0.00386	0.000248452
0.00388	-9.83572e-05		0.00388	6.546e-05		0.00387	0.000147868		0.00387	0.000380059		0.00387	1.62936e-05
0.00389	-0.000195236		0.00389	-0.000111008		0.00388	2.54229e-05		0.00388	0.000428575		0.00388	-2.09046e-05
0.0039	-1.46708e-05		0.0039	-1.03462e-05		0.00389	-9.84385e-05		0.00389	0.00047709		0.00389	6.38837e-05
0.00391	0.000164545		0.00391	2.32449e-05		0.0039	1.09969e-05		0.0039	0.000522967		0.0039	0.00029935
0.00392	0.000118654		0.00392	0.000111547		0.00391	0.000135788		0.00391	0.000568455		0.00391	0.000224208
0.00393	-6.21089e-05		0.00393	0.000227455		0.00392	6.70568e-05		0.00392	0.00060765		0.00392	0.000203809
0.00394	-4.65559e-06		0.00394	9.76711e-05		0.00393	-4.89419e-05		0.00393	0.000561476		0.00393	0.000318256
0.00395	-0.000184499		0.00395	3.45976e-05		0.00394	6.33017e-05		0.00394	0.00059493		0.00394	8.2481e-05
0.00396	-0.000109603		0.00396	1.71106e-05		0.00395	3.53838e-05		0.00395	0.000613014		0.00395	0.0001537
0.00397	-7.07429e-05		0.00397	-0.000165278		0.00396	8.77029e-05		0.00396	0.000565465		0.00396	0.000368564
0.00398	-0.00022305		0.00398	-0.000113718		0.00397	5.86584e-06		0.00397	0.000517312		0.00397	0.000242666
0.00399	-4.46397e-05		0.00399	6.22187e-05		0.00398	0.000118837		0.00398	0.000472576		0.00398	0.000474484
0.004	0.0001359		0.004	8.57479e-05		0.00399	0.000243292		0.00399	0.000424424		0.00399	0.000239535
0.00401	0.000146784		0.00401	0.000201865		0.004	0.000175116		0.004	0.000376101		0.004	0.0001972
0.00402	-3.40932e-05		0.00402	1.9406e-05		0.00401	0.000160789		0.00401	0.000327675		0.00401	0.000228673
0.00403	-0.000214971		0.00403	0.000149886		0.00402	6.89368e-05		0.00402	0.000283656		0.00402	0.000111543
0.00404	-8.03917e-05		0.00404	0.000129089		0.00403	3.30169e-05		0.00403	0.000308967		0.00403	-6.77103e-05
0.00405	9.78088e-05		0.00405	5.31113e-05		0.00404	8.77288e-05		0.00404	0.000356999		0.00404	0.000168283
0.00406	0.000185952		0.00406	0.000235143		0.00405	0.000209765		0.00405	0.000404774		0.00405	0.000354087
0.00407	0.000219319		0.00407	5.4173e-05		0.00406	0.000219136		0.00406	0.000452096		0.00406	0.000119286
0.00408	6.33902e-05		0.00408	-1.88219e-05		0.00407	0.000199201		0.00407	0.000498727		0.00407	0.000267038
0.00409	-0.000117422		0.00409	0.000147215		0.00408	7.44102e-05		0.00408	0.000547006		0.00408	3.1328e-05
0.0041	-0.000297989		0.0041	-3.25634e-05		0.00409	0.000155446		0.00409	0.000586341		0.00409	1.28432e-05
0.00411	-0.000234805		0.00411	-9.38966e-05		0.0041	0.000158038		0.0041	0.000569105		0.0041	0.000136499
0.00411	-5.49617e-05		0.00411	6.72522e-05		0.00411	0.000158814		0.00411	0.000607103		0.00411	0.000284811
0.00412	0.000101921		0.00412	-0.000116662		0.00412	5.899e-05		0.00412	0.000558462		0.00412	0.000133893
0.00413	-7.80303e-05		0.00413	-6.02052e-06		0.00413	0.000141627		0.00413	0.000509822		0.00413	0.000170554
0.00415	-1.87387e-05		0.00415	2.08625e-05		0.00414	2.03744e-05		0.00414	0.000461181		0.00414	2.23104e-05
0.00415	-0.000198552		0.00415	-3.35247e-05		0.00415	0.000102572		0.00415	0.000413327		0.00415	0.000128215
0.00416	-0.000332087		0.00416	-5.91292e-05		0.00416	0.00022388		0.00416	0.000413149		0.00416	0.000279384
0.00418	-0.000151269		0.00418	9.3718e-05		0.00417	0.000195011		0.00417	0.000461302		0.00417	0.000138299
0.00419	-2.92198e-05		0.00419	3.49345e-05		0.00418	0.000141283		0.00418	0.000416949		0.00418	2.09572e-05
0.0042	-3.57728e-05		0.0042	1.31323e-05		0.00419	0.000171189		0.00419	0.000368934		0.00419	9.15715e-06
0.00421	9.62285e-05		0.00421	5.81348e-06		0.0042	0.00016111		0.0042	0.000321043		0.0042	0.000143803
0.00422	-8.42793e-05		0.00422	0.000124942		0.00421	4.30547e-05		0.00421	0.000282811		0.00421	9.17776e-05
0.00423	-0.000211771		0.00423	5.64594e-05		0.00422	-2.19353e-05		0.00422	0.000318881		0.00422	0.000249614
0.00423	-3.17719e-05		0.00423	7.59925e-05		0.00423	0.000103108		0.00423	0.000366427		0.00423	0.000173714
0.00424	-8.97325e-05		0.00424	5.25686e-05		0.00424	0.000205147		0.00424	0.00041452		0.00424	0.000167942
0.00426	9.02742e-05		0.00426	-1.8722e-05		0.00425	8.57185e-05		0.00425	0.000388687		0.00425	5.06242e-05
0.00426	0.000192542		0.00426	0.000164952		0.00426	3.7638e-05		0.00426	0.000341186		0.00426	0.00027911
0.00427	1.18986e-05		0.00427	0.000125962		0.00427	0.000160719		0.00427	0.000326554		0.00427	0.000329719
0.00428	0.000167494		0.00428	-5.49265e-05		0.00428	3.97165e-05		0.00428	0.000374071		0.00428	0.000384594
0.00429	0.000348313		0.00429	7.23811e-05		0.00429	-2.21074e-05		0.00429	0.000422536		0.00429	0.00023412
0.0043	0.000408389		0.0043	-6.07289e-05		0.0043	7.3538e-06		0.0043	0.000471001		0.0043	0.000291366
0.00431	0.000227512		0.00431	3.77152e-05		0.00431	1.24783e-05		0.00431	0.000442385		0.00431	5.90395e-05
0.00432	4.66345e-05		0.00432	-3.7288e-06		0.00432	0.00013496		0.00432	0.00039416		0.00432	-1.67174e-05
0.00434	0.000134257		0.00434	0.000139205		0.00433	6.62097e-05		0.00433	0.000345734		0.00433	0.00021206
0.00434	0.000315153		0.00434	4.30492e-05		0.00434	5.55441e-05		0.00434	0.000297308		0.00434	0.000314084
0.00435	0.000441745		0.00435	5.96241e-05		0.00435	0.000145037		0.00435	0.000343464		0.00435	7.8066e-05
0.00436	0.000265272		0.00436	7.51947e-05		0.00436	8.45142e-05		0.00436	0.00039124		0.00436	-3.55219e-05
0.00437	0.000328191		0.00437	0.000106295		0.00437	9.51978e-05		0.00437	0.000394925		0.00437	0.000184907
0.00438	0.000147249		0.00438	2.32254e-05		0.00438	0.000215453		0.00438	0.000442617		0.00438	4.86395e-05
0.00439	-3.36928e-05		0.00439	-9.31823e-06		0.00439	9.44044e-05		0.00439	0.000399333		0.00439	0.000100603
0.0044	-0.000214634		0.0044	4.07246e-05		0.0044	-3.0374e-05		0.0044	0.000350843		0.0044	0.000131845
0.00441	-7.89119e-05		0.00441	-6.85446e-05		0.00441	5.18466e-05		0.00441	0.000302872		0.00441	0.000173057
0.00442	-0.000100893		0.00442	0.00010387		0.00442	0.000176456		0.00442	0.000259502		0.00442	0.000169171
0.00443	4.45278e-05		0.00443	0.000129241		0.00443	0.000134111		0.00443	0.000228877		0.00443	0.000128014
0.00444	0.000225405		0.00444	0.000312388		0.00444	0.000129828		0.00444	0.000273922		0.00444	0.000103129
0.00445	0.000294283		0.00445	0.000126999		0.00445	9.83235e-05		0.00445	0.000278257		0.00445	0.000238951
0.00446	0.000113744		0.00446	5.21828e-05		0.00446	5.82983e-06		0.00446	0.000326853		0.00446	2.42822e-05
0.00447	-6.54619e-05		0.00447	7.65737e-05		0.00447	0.000129928		0.00447	0.000375449		0.00447	0.000207463
0.00448	6.96903e-06		0.00448	5.51812e-05		0.00448	0.00017854		0.00448	0.000390971		0.00448	0.000132425
0.00449	0.000187613		0.00449	0.00012199		0.00449	5.44666e-05		0.00449	0.000428753		0.00449	0.000102645
0.0045	9.4928e-05		0.0045	0.000175826		0.0045	0.0001766		0.0045	0.000476906		0.0045	0.000240865
0.00451	-8.59768e-05		0.00451	5.29501e-06		0.00451	0.000133452		0.00451	0.000509416		0.00451	0.000377803
0.00452	-0.00020735		0.00452	0.000187636		0.00452	9.69798e-05		0.00452	0.00049084		0.00452	0.000155591
0.00453	-2.68917e-05		0.00453	0.000101976		0.00453	0.000211778		0.00453	0.000462783		0.00453	-7.8414e-05
0.00454	-0.000150841		0.00454	7.72512e-05		0.00454	8.75019e-05		0.00454	0.000415692		0.00454	0.00011901
0.00455	-0.000330763		0.00455	5.41117e-05		0.00455	3.57443e-05		0.00455	0.000407513		0.00455	0.000233876
0.00456	-0.000199705		0.00456	0.000129063		0.00456	0.000150902		0.00456	0.000455666		0.00456	0.000380638
0.00457	-1.88004e-05		0.00457	5.88282e-06		0.00457	5.57826e-05		0.00457	0.000420063		0.00457	0.000333832
0.00458	6.54631e-05		0.00458	0.000169072		0.00458	6.72161e-05		0.00458	0.000403002		0.00458	9.76857e-05
0.00459	-0.000113072		0.00459	0.000117579		0.00459	0.00018328		0.00459	0.000441998		0.00458	0.000136666
0.0046	-0.000180921		0.0046	6.11029e-05		0.0046	0.000128731		0.0046	0.000394306		0.0046	0.000178093
0.00461	-1.57704e-07		0.00461	0.000227792		0.00461	3.70882e-06		0.00461	0.000430387		0.00461	0.000162704
0.00462	0.000180028		0.00462	4.51064e-05		0.00462	0.000115833		0.00462	0.000409738		0.00462	0.000122265
0.00463	0.000103188		0.00463	0.000136736		0.00463	8.85684e-05		0.00463	0.000363047		0.00463	-7.8903e-05
0.00464	-7.73628e-05		0.00464	6.39936e-06		0.00464	-3.33831e-05		0.00464	0.000384616		0.00464	4.10379e-05
0.00465	-0.000221389		0.00465	-2.83169e-05		0.00465	4.88052e-05		0.00465	0.000433037		0.00465	0.000194471
0.00466	-4.139e-05		0.00466	6.29155e-05		0.00466	5.51187e-05		0.00466	0.000478474		0.00466	0.000148515
0.00467	-0.000137828		0.00467	8.97994e-05		0.00467	0.000149812		0.00467	0.000430321		0.00467	0.000265813
0.00468	-0.000157703		0.00468	4.01385e-05		0.00468	2.83286e-05		0.00468	0.000429225		0.00467	7.57751e-05
0.00469	-2.21031e-05		0.00469	-5.0681e-06		0.00469	9.01242e-05		0.00469	0.000476168		0.00468	0.000148212
0.0047	-3.59853e-05		0.0047	0.000139648		0.0047	5.4632e-06		0.0047	0.000512077		0.00469	0.000188293
0.00471	-9.39441e-05		0.00471	0.000193215		0.00471	0.000118271		0.00471	0.000528141		0.0047	0.000334954
0.00472	8.65997e-05		0.00472	0.000218391		0.00472	0.00023951		0.00472	0.000576715		0.00471	9.95167e-05
0.00473	-4.08099e-05		0.00473	7.39268e-05		0.00473	0.000178241		0.00473	0.000625288		0.00472	0.000252025
0.00474	-1.6171e-05		0.00474	-4.53822e-05		0.00474	5.35531e-05		0.00474	0.000673358		0.00474	0.000365529
0.00475	6.26397e-05		0.00475	0.000136346		0.00475	6.95595e-05		0.00475	0.000681744		0.00474	0.000158251
0.00476	-0.000117312		0.00476	-7.79884e-06		0.00475	0.000138347		0.00475	0.000633637		0.00475	0.00026913
0.00477	6.10388e-05		0.00477	4.13658e-05		0.00476	1.47999e-05		0.00476	0.000665886		0.00477	0.000306632
0.00478	0.000221527		0.00478	0.000222813		0.00477	0.000108314		0.00477	0.000654027		0.00477	0.000408764
0.00479	4.06499e-05		0.00479	6.31864e-05		0.00478	0.000200434		0.00478	0.000609225		0.00478	0.000174083
0.0048	-0.000140227		0.0048	-2.92235e-05		0.00479	0.000138378		0.00479	0.000562572		0.00479	0.000247299
0.00481	-0.000153214		0.00481	3.23042e-06		0.0048	0.000173369		0.0048	0.000514701		0.0048	0.000277207
0.00482	2.73515e-05		0.00482	2.26696e-05		0.00481	0.000160799		0.00481	0.00049276		0.00481	0.0001491
0.00483	0.000208115		0.00483	0.000107411		0.00482	0.000268888		0.00482	0.0004972		0.00482	0.000190169
0.00484	0.000311914		0.00484	7.60208e-05		0.00483	0.000150005		0.00483	0.000449508		0.00484	4.57359e-05
0.00485	0.000131817		0.00485	0.000213615		0.00485	0.000137943		0.00485	0.000408852		0.00485	0.000280543
0.00486	-4.89952e-05		0.00486	2.98177e-05		0.00486	1.52803e-05		0.00486	0.000395702		0.00485	0.000515761
0.00487	-0.000229055		0.00487	1.49609e-06		0.00487	0.000107342		0.00487	0.000348018		0.00486	0.000392111
0.00488	-0.000408495		0.00488	0.000130159		0.00488	0.000202512		0.00488	0.00030301		0.00487	0.000417806
0.00489	-0.000359584		0.00489	-4.6406e-05		0.00488	7.77209e-05		0.00488	0.000261721		0.00488	0.0003024
0.0049	-0.000178676		0.0049	-7.0625e-05		0.00489	0.000153863		0.00489	0.00029787		0.00489	6.84479e-05
0.00491	2.17062e-06		0.00491	0.000114941		0.00491	0.000262706		0.00491	0.00033746		0.0049	-2.66904e-05
0.00492	4.67246e-05		0.00492	1.51157e-05		0.00492	0.00013919		0.00492	0.000373619		0.00491	0.000207679
0.00493	-0.000103957		0.00493	1.88331e-05		0.00492	9.35964e-05		0.00492	0.000421899		0.00492	0.000441821
0.00494	7.65506e-05		0.00494	0.000110627		0.00493	0.000216317		0.00493	0.000416936		0.00493	0.000301246
0.00495	2.9224e-05		0.00495	-6.43886e-05		0.00494	9.31425e-05		0.00494	0.000369431		0.00494	0.000223467
0.00496	1.84921e-05		0.00496	9.03089e-05		0.00495	0.000135431		0.00495	0.000321605		0.00495	0.000392015
0.00497	6.5839e-05		0.00497	0.000207491		0.00496	7.4498e-05		0.00496	0.000277443		0.00496	0.000330493
0.00498	0.00010481		0.00498	2.42856e-05		0.00497	0.000149695		0.00497	0.000231358		0.00497	0.000283439
0.00499	-4.68584e-05		0.00499	0.000154347		0.00498	0.000269166		0.00498	0.000258669		0.00498	0.000241118
0.005	-0.000226223		0.005	-1.85887e-05		0.00499	0.000144472		0.00499	0.000305096		0.00499	0.00037664
0.00501	-6.86286e-05		0.00501	5.16964e-05		0.005	0.000195127		0.005	0.000319395		0.005	0.000145816
0.00502	0.000111915		0.00502	0.000233249		0.00501	0.000221547		0.00501	0.000352462		0.00501	0.000281403
0.00503	0.000171814		0.00503	4.75819e-05		0.00502	9.64898e-05		0.00502	0.00039786		0.00502	0.000514921
0.00504	-8.69168e-06		0.00504	-1.22566e-05		0.00503	2.83734e-05		0.00503	0.00044623		0.00503	0.000392787
0.00505	-0.00018915		0.00505	0.000144954		0.00504	6.48477e-05		0.00504	0.000492943		0.00504	0.000223074
0.00506	-0.000105493		0.00506	0.000193355		0.00505	-5.08822e-05		0.00505	0.000497076		0.00505	0.000459178
0.00507	-7.34766e-05		0.00507	9.25171e-05		0.00506	7.24325e-05		0.00506	0.000453783		0.00506	0.000254548
0.00508	1.52238e-05		0.00508	9.20009e-05		0.00507	0.000197243		0.00507	0.000479087		0.00507	2.06684e-05
0.00509	3.28448e-05		0.00509	0.000276588		0.00508	0.000219317		0.00508	0.000525512		0.00508	0.000213137
0.0051	0.000138862		0.0051	0.000165145		0.00509	9.45261e-05		0.00509	0.000499504		0.00509	0.000310612
0.00511	0.000318033		0.00511	0.00017722		0.0051	0.000137473		0.0051	0.000452062		0.0051	0.000268052
0.00512	0.000205013		0.00512	0.000362892		0.00511	0.000259128		0.00511	0.000404942		0.00511	0.000230289
0.00513	0.00019997		0.00513	0.000237201		0.00512	0.000157613		0.00512	0.000373471		0.00512	0.000189452
0.00514	0.000320027		0.00514	5.15462e-05		0.00513	7.36378e-05		0.00513	0.000409604		0.00513	0.000237273
0.00515	0.000139536		0.00515	0.000132052		0.00514	0.00019866		0.00514	0.000445088		0.00514	0.000473586
0.00516	4.06234e-05		0.00516	0.000154747		0.00515	0.000323683		0.00515	0.000478193		0.00515	0.000330825
0.00517	0.00021965		0.00517	1.4672e-05		0.00516	0.000201023		0.00516	0.000476785		0.00516	0.000202823
0.00518	6.60761e-05		0.00518	3.67032e-05		0.00517	0.000139907		0.00517	0.000437235		0.00517	0.00021976
0.00518	0.000112624		0.00518	0.000222159		0.00518	0.000263916		0.00518	0.00038987		0.00518	0.000314143
0.0052	-6.54254e-05		0.0052	9.26543e-05		0.00519	0.00015537		0.00519	0.000400228		0.00519	8.20442e-05
0.00521	-0.000229465		0.00521	0.00019341		0.0052	3.18056e-05		0.0052	0.000366002		0.0052	0.000149669
0.00522	-4.90068e-05		0.00522	8.02184e-06		0.00521	9.2805e-05		0.00521	0.000336626		0.00521	7.09496e-06
0.00523	-0.000106516		0.00523	0.000175102		0.00522	0.000215161		0.00522	0.000381721		0.00522	0.000222817
0.00524	7.42965e-05		0.00524	0.000110785		0.00523	9.21636e-05		0.00523	0.000386197		0.00523	0.000117208
0.00524	0.000208432		0.00524	7.07858e-05		0.00524	0.000140695		0.00524	0.00036306		0.00524	0.000116929
0.00526	2.83938e-05		0.00526	6.36907e-05		0.00525	0.000168669		0.00525	0.000411072		0.00525	3.1748e-05
0.00527	-8.49279e-05		0.00527	5.71244e-05		0.00526	6.36875e-05		0.00526	0.000457958		0.00526	0.000181156
0.00528	9.56232e-05		0.00528	-2.96154e-05		0.00527	0.000136681		0.00527	0.000502208		0.00527	0.000239954
0.00529	0.000187369		0.00529	0.000153728		0.00528	1.19871e-05		0.00528	0.000550188		0.00528	0.000284384
0.0053	7.47035e-06		0.0053	0.000292215		0.00529	8.07057e-06		0.00529	0.000598657		0.00529	0.000142856
0.00531	5.44938e-05		0.00531	0.000107253		0.0053	0.000133038		0.0053	0.000611665		0.0053	0.000377784
0.00532	-0.000126057		0.00532	-7.37635e-05		0.00531	0.000147624		0.00531	0.000610152		0.00531	0.000144733
0.00533	-0.00016755		0.00533	5.14465e-05		0.00532	0.000162428		0.00532	0.000601035		0.00532	0.000281095
0.00534	1.3001e-05		0.00534	0.000127086		0.00533	3.77362e-05		0.00533	0.000558926		0.00533	0.000242653
0.00535	3.34881e-05		0.00535	0.000158402		0.00534	8.70256e-05		0.00534	0.000512429		0.00534	7.20734e-06
0.00535	0.000146656		0.00535	2.5097e-05		0.00535	0.000112824		0.00535	0.000464003		0.00535	0.000222902
0.00536	0.000136937		0.00536	0.000208268		0.00536	1.19963e-05		0.00536	0.000415993		0.00536	0.000124962
0.00537	-4.13695e-05		0.00537	0.000233926		0.00537	0.000136206		0.00537	0.000406313		0.00537	0.000106292
0.00538	-1.67479e-05		0.00538	0.000103166		0.00538	0.000172426		0.00538	0.000395898		0.00538	0.000233959
0.00539	0.000163706		0.00539	0.000126844		0.00539	6.05905e-05		0.00539	0.00034825		0.00539	0.000193653
0.0054	0.000119166		0.0054	2.25047e-06		0.0054	0.000185382		0.0054	0.000327084		0.0054	-4.1487e-05
0.00541	-6.07846e-05		0.00541	-2.43517e-05		0.00541	0.000123115		0.00541	0.000364134		0.00541	8.11454e-05
0.00542	3.68564e-06		0.00542	5.86911e-05		0.00542	-1.68269e-06		0.00542	0.000344902		0.00542	0.000120194
0.00543	0.000183854		0.00543	7.40491e-05		0.00543	2.33571e-05		0.00543	0.000392506		0.00543	2.915e-05
0.00544	0.000103087		0.00544	0.00025713		0.00544	0.000148412		0.00544	0.000439932		0.00544	0.00017797
0.00545	-7.06272e-05		0.00545	0.000186502		0.00545	0.000159568		0.00545	0.000485403		0.00545	5.68699e-05
0.00546	-0.000231889		0.00546	1.01475e-06		0.00546	3.49247e-05		0.00546	0.000523679		0.00546	9.38841e-05
0.00547	-5.39151e-05		0.00547	0.00013726		0.00547	-1.39505e-05		0.00547	0.000564553		0.00547	0.000135629
0.00548	-0.00011376		0.00548	-4.09484e-05		0.00548	0.000110961		0.00548	0.000533717		0.00548	0.000154952
0.00549	-6.51909e-05		0.00549	7.49236e-05		0.00549	8.9177e-05		0.00549	0.000485673		0.00549	0.000370031
0.00551	8.49434e-06		0.00551	0.000211442		0.0055	3.52133e-05		0.0055	0.000437302		0.0055	0.000137859
0.00551	0.000189372		0.00551	2.57747e-05		0.00551	0.000159894		0.00551	0.000458693		0.00551	-9.44885e-05
0.00552	0.000330396		0.00552	9.79068e-06		0.00552	0.000150297		0.00552	0.000456478		0.00552	0.000137776
0.00553	0.000151013		0.00553	0.000190776		0.00553	6.62136e-05		0.00553	0.000475123		0.00553	0.000209893
0.00554	-2.93838e-05		0.00554	0.000252602		0.00554	0.000185937		0.00554	0.000437454		0.00554	-2.23757e-05
0.00555	-2.87544e-05		0.00555	8.61045e-05		0.00555	0.000122688		0.00555	0.000389525		0.00555	6.59977e-05
0.00556	-0.000150745		0.00556	0.000253134		0.00556	0.000218038		0.00556	0.000341417		0.00556	0.000274035
0.00557	-0.000143174		0.00557	0.00019102		0.00557	0.000307033		0.00557	0.000332346		0.00557	0.000142616
0.00558	3.73571e-05		0.00558	0.000167091		0.00558	0.000182735		0.00558	0.000363234		0.00558	0.000183385
0.00559	0.000217888		0.00559	1.71187e-05		0.00559	0.000151165		0.00559	0.000317866		0.00559	3.48187e-05
0.0056	6.64287e-05		0.0056	0.000199254		0.0056	0.00015946		0.0056	0.000312466		0.0056	0.000269611
0.00561	0.000102235		0.00561	0.000246367		0.00561	0.000173703		0.00561	0.000359		0.00561	0.000119556
0.00562	0.000278081		0.00562	9.41328e-05		0.00562	0.000243194		0.00562	0.000407279		0.00562	0.000355238
0.00563	0.000244151		0.00563	3.54126e-05		0.00563	0.000120082		0.00563	0.000455406		0.00563	0.000167275
0.00564	6.4506e-05		0.00564	0.000147214		0.00564	-2.69576e-06		0.00564	0.00050313		0.00564	0.0002593
0.00565	-0.000116306		0.00565	0.00033242		0.00565	2.34857e-05		0.00565	0.000551142		0.00565	0.000110322
0.00566	-0.000177133		0.00566	0.000265834		0.00566	0.000148083		0.00566	0.000596887		0.00566	3.83557e-05
0.00567	3.39777e-06		0.00567	8.00763e-05		0.00567	0.000160239		0.00567	0.000640254		0.00567	0.00018613
0.00568	0.000183942		0.00568	-4.94133e-05		0.00568	7.13527e-05		0.00568	0.000645288		0.00568	4.86708e-05
0.00569	0.000101351		0.00569	0.000133163		0.00569	0.000138517		0.00569	0.000601084		0.00569	0.000284686
0.0057	-7.764e-05		0.0057	0.000152465		0.0057	0.00019653		0.0057	0.000553631		0.0057	0.000246691
0.00571	1.81581e-05		0.00571	0.000188371		0.00571	0.000113177		0.00571	0.000505384		0.00571	1.45115e-05
0.00572	0.00019897		0.00572	0.000256674		0.00572	0.000100301		0.00572	0.000457146		0.00572	2.69637e-05
0.00573	0.000320659		0.00573	0.000231773		0.00573	2.44644e-05		0.00573	0.000408993		0.00573	6.67563e-05
0.00574	0.00013973		0.00574	4.68186e-05		0.00574	0.000149124		0.00574	0.000367661		0.00574	0.000274619
0.00575	-4.12003e-05		0.00575	-1.15534e-05		0.00575	5.69603e-05		0.00575	0.00033472		0.00575	0.000146655
0.00576	-0.00022213		0.00576	0.000147355		0.00576	0.000144553		0.00576	0.000373145		0.00576	0.000186399
0.00577	-7.15308e-05		0.00577	3.29331e-05		0.00577	2.03471e-05		0.00577	0.000420309		0.00576	3.6089e-05
0.00578	0.000108979		0.00578	0.000213269		0.00578	0.000103673		0.00578	0.000468735		0.00577	0.000268434
0.00579	0.000175239		0.00579	0.000232677		0.00579	0.000214138		0.00579	0.000516877		0.00578	7.12041e-05
0.0058	0.000227815		0.0058	0.000108561		0.0058	9.80638e-05		0.0058	0.000542973		0.00579	0.00016362
0.00581	5.47947e-05		0.00581	0.000178806		0.00581	-2.69552e-05		0.00581	0.000495011		0.0058	0.000203027
0.00582	-0.000111033		0.00582	4.96747e-06		0.00582	-5.98475e-05		0.00582	0.000512524		0.00582	0.000141484
0.00583	6.94457e-05		0.00583	0.000123987		0.00582	6.42957e-05		0.00582	0.000557148		0.00582	-9.27906e-05
0.00584	0.0002136		0.00584	5.82858e-05		0.00583	2.80945e-05		0.00583	0.00060516		0.00583	0.000135526
0.00585	3.45384e-05		0.00585	7.2171e-05		0.00584	9.59656e-05		0.00584	0.000650692		0.00585	0.000368535
0.00586	8.33361e-05		0.00586	4.51841e-05		0.00585	3.68451e-06		0.00585	0.000698384		0.00586	0.000153363
0.00587	9.08456e-05		0.00587	-1.19501e-05		0.00587	0.000127128		0.00587	0.000656961		0.00587	7.99528e-05
0.00588	-3.82017e-05		0.00588	3.5731e-06		0.00587	7.91346e-05		0.00587	0.000609134		0.00587	0.000114334
0.00589	-0.000216154		0.00589	-2.86823e-05		0.00589	4.42195e-05		0.00589	0.000561244		0.00588	0.000350536
0.0059	-7.76275e-05		0.0059	6.04625e-05		0.0059	0.000156246		0.0059	0.000521197		0.0059	0.000172106
0.00591	-0.000102153		0.00591	7.16972e-05		0.0059	7.61038e-05		0.0059	0.000473515		0.00591	0.000131631
0.00592	4.5471e-05		0.00592	7.21154e-05		0.00592	0.000124902		0.00592	0.000426463		0.00592	0.000295444
0.00593	0.000225987		0.00593	-0.000111587		0.00593	6.72227e-07		0.00593	0.00037834		0.00593	0.000230126
0.00594	5.95955e-05		0.00594	-1.6952e-05		0.00594	0.000118398		0.00594	0.000330863		0.00593	0.000197191
0.00595	-0.000116805		0.00595	0.000148594		0.00595	8.49279e-05		0.00595	0.00029401		0.00594	0.00014205
0.00596	-6.09694e-05		0.00596	3.37362e-05		0.00596	0.000144886		0.00596	0.000299427		0.00595	9.28223e-05
0.00597	1.83936e-06		0.00597	5.85889e-05		0.00597	5.60164e-05		0.00597	0.000347422		0.00596	0.000328983
0.00598	0.000181656		0.00598	7.57204e-05		0.00598	0.000148132		0.00598	0.000354402		0.00597	0.000201902
0.00599	0.000102382		0.00599	-5.01785e-05		0.00599	2.33409e-05		0.00599	0.000401532		0.00598	0.000169925
0.006	-7.70492e-05		0.006	0.000133507		0.006	-3.48741e-06		0.006	0.000400583		0.00599	5.69185e-05
0.00601	-0.000216544		0.00601	4.72987e-06		0.00601	9.54922e-05		0.00601	0.000354215		0.006	0.000282702
0.00602	-3.59788e-05		0.00602	2.65767e-05		0.00601	0.000136098		0.00601	0.000313732		0.00601	4.99209e-05
0.00603	-0.000144586		0.00603	-5.07813e-05		0.00602	0.00017248		0.00602	0.000269795		0.00602	1.68988e-05
0.00604	-0.000149023		0.00604	-7.07784e-05		0.00603	6.00034e-05		0.00603	0.000230314		0.00604	0.000167313
0.00605	3.13778e-05		0.00605	5.02668e-05		0.00604	7.1019e-05		0.00604	0.000241596		0.00605	0.000134692
0.00606	0.000211166		0.00606	0.000128378		0.00605	0.000195661		0.00605	0.00028921		0.00605	9.6331e-05
0.00607	7.22831e-05		0.00607	0.00015989		0.00606	0.000220802		0.00606	0.000336824		0.00606	0.0002431
0.00608	0.000107956		0.00608	0.000135834		0.00607	9.68415e-05		0.00607	0.000316341		0.00607	7.81526e-06
0.00609	0.000177059		0.00609	0.000200483		0.00608	0.00013297		0.00608	0.000267733		0.00608	0.000169464
0.0061	0.000220459		0.0061	0.000241479		0.00609	0.000175796		0.00609	0.000219125		0.00609	0.000246839
0.00611	6.34028e-05		0.00611	5.64158e-05		0.0061	5.65516e-05		0.0061	0.000236653		0.0061	9.76818e-05
0.00612	-0.000116815		0.00612	-2.73691e-05		0.00611	0.000180086		0.00611	0.000233862		0.00611	0.000331099
0.00613	5.13114e-05		0.00613	2.84397e-06		0.00612	0.000131963		0.00612	0.000185499		0.00612	0.000195368
0.00614	-2.23106e-06		0.00614	0.000131979		0.00613	0.000100265		0.00613	0.000197923		0.00613	0.000229856
0.00615	-5.52916e-05		0.00615	-5.17249e-05		0.00614	0.000209299		0.00614	0.000201494		0.00614	0.000292785
0.00616	0.000103295		0.00616	8.76167e-05		0.00615	0.000127745		0.00615	0.000218626		0.00615	5.77162e-05
0.00617	-6.95643e-05		0.00617	0.00019782		0.00616	0.000251219		0.00616	0.000266505		0.00616	-1.38885e-05
0.00618	-0.000225437		0.00618	2.17148e-05		0.00617	0.0001697		0.00617	0.000281298		0.00617	0.000162636
0.00619	-4.55149e-05		0.00619	0.000156197		0.00618	0.000155282		0.00618	0.000235082		0.00618	6.72816e-05
0.0062	-0.000134287		0.0062	0.000131224		0.00619	0.000180889		0.00619	0.000259231		0.00619	0.00027749
0.00621	-0.000160343		0.00621	0.000208264		0.0062	0.000138402		0.0062	0.000307652		0.0062	4.28065e-05
0.00622	2.01192e-05		0.00622	0.000231884		0.00621	9.18983e-05		0.00621	0.000315364		0.00621	0.000192777
0.00623	0.000200961		0.00623	8.99801e-05		0.00622	0.000108654		0.00622	0.000308932		0.00622	0.000147423
0.00624	8.27112e-05		0.00624	5.4148e-05		0.00623	-1.5681e-05		0.00623	0.000263309		0.00623	8.61402e-05
0.00625	-9.72017e-05		0.00625	2.83587e-05		0.00624	3.70545e-05		0.00624	0.000258633		0.00624	0.000253422
0.00626	-0.000196716		0.00626	6.9065e-06		0.00625	0.000161876		0.00625	0.000231402		0.00625	0.000173945
0.00627	-0.000219321		0.00627	0.000191716		0.00626	0.000254383		0.00626	0.000279892		0.00626	0.000170277
0.00628	-7.60104e-05		0.00628	0.00021281		0.00627	0.000129591		0.00627	0.000328382		0.00627	0.000250915
0.00629	-0.000103028		0.00629	0.000388503		0.00628	0.000120164		0.00628	0.000374973		0.00628	9.33925e-05
0.0063	-4.47838e-05		0.0063	0.000203541		0.00629	0.000110316		0.00629	0.00039247		0.00629	0.000139492
0.00631	-1.48225e-05		0.00631	1.87504e-05		0.0063	0.000198849		0.0063	0.000357092		0.0063	0.000203173
0.00632	0.000156743		0.00632	1.5197e-05		0.00631	7.74659e-05		0.00631	0.000336453		0.00631	-3.28566e-05
0.00633	0.000129969		0.00633	0.000200586		0.00632	0.000145125		0.00632	0.000335942		0.00632	7.106e-05
0.00634	4.94886e-05		0.00634	0.000245615		0.00633	0.000164216		0.00633	0.000384095		0.00633	8.29829e-05
0.00635	0.000230132		0.00635	8.60555e-05		0.00634	0.000167393		0.00634	0.000431866		0.00634	0.000150853
0.00636	0.000170053		0.00636	0.000269479		0.00635	0.000177003		0.00635	0.000443469		0.00635	1.9084e-06
0.00637	0.000115213		0.00637	0.000174947		0.00636	0.000133978		0.00636	0.000395441		0.00636	0.000236088
0.00638	6.3826e-05		0.00638	0.000153394		0.00637	9.70833e-05		0.00637	0.000353788		0.00637	0.000103385
0.00639	-1.75723e-05		0.00639	-3.05373e-05		0.00638	0.000220444		0.00638	0.000377932		0.00638	0.000252377
0.0064	-3.9794e-05		0.0064	6.3318e-05		0.00639	0.000196211		0.00639	0.000407761		0.00639	0.000360382
0.00641	-9.78874e-05		0.00641	-6.16945e-05		0.0064	7.16107e-05		0.0064	0.000456324		0.0064	0.000218887
0.00642	8.18227e-05		0.00642	0.000122063		0.00641	0.000159959		0.00641	0.000492954		0.00641	0.000256736
0.00643	0.000262635		0.00643	0.000163506		0.00642	0.000164364		0.00642	0.000512515		0.00642	0.000458603
0.00644	0.000257644		0.00644	0.000140243		0.00643	0.00017674		0.00643	0.00051064		0.00643	0.000222499
0.00644	7.70085e-05		0.00644	0.000126071		0.00644	0.00013267		0.00644	0.000496819		0.00644	1.2919e-05
0.00645	-0.000103804		0.00645	5.74625e-05		0.00645	8.54154e-06		0.00645	0.000542983		0.00645	0.000140188
0.00646	4.62933e-05		0.00646	-8.60247e-05		0.00646	0.000101171		0.00646	0.000560951		0.00646	0.000283996
0.00647	0.000226725		0.00647	-0.000192462		0.00647	0.000127559		0.00647	0.000589769		0.00647	5.7193e-05
0.00648	5.74893e-05		0.00648	-7.65785e-06		0.00648	7.56303e-05		0.00648	0.000564742		0.00648	0.000177861
0.00649	0.000121642		0.00649	0.000178098		0.00649	-4.20997e-05		0.00649	0.000613231		0.00649	0.000345098
0.00651	0.000300754		0.00651	0.000107033		0.0065	-4.47787e-05		0.0065	0.000661721		0.0065	0.000109709
0.00652	0.000219629		0.00652	0.000233122		0.00651	8.03153e-05		0.00651	0.000619538		0.00651	0.000124822
0.00653	3.99379e-05		0.00653	0.000208635		0.00652	0.000205409		0.00652	0.000571731		0.00652	0.000215477
0.00654	0.000139027		0.00654	2.29158e-05		0.00653	0.000319622		0.00653	0.000525557		0.00653	0.000208567
0.00655	0.000146288		0.00655	1.11268e-05		0.00654	0.000196058		0.00654	0.000482785		0.00654	0.000246663
0.00656	-3.22418e-05		0.00656	0.000196089		0.00655	0.000250659		0.00655	0.000437588		0.00655	0.000277128
0.00657	-2.53838e-05		0.00657	8.89694e-05		0.00656	0.000167601		0.00656	0.000390757		0.00656	4.57562e-05
0.00658	7.17601e-05		0.00658	-5.32497e-05		0.00657	6.35799e-05		0.00657	0.000343237		0.00657	0.000185188
0.00659	-0.000108084		0.00659	0.000132192		0.00658	0.00018657		0.00658	0.000295571		0.00658	0.000166825
0.0066	4.88891e-05		0.0066	1.28801e-06		0.00659	0.0002328		0.00659	0.000325798		0.00659	6.67004e-05
0.0066	0.000229433		0.0066	0.00018696		0.0066	0.000213136		0.0066	0.000303848		0.0066	0.00027411
0.00661	5.34054e-05		0.00661	0.000255587		0.00661	0.000206649		0.00661	0.000280091		0.00661	3.93117e-05
0.00662	0.000100192		0.00662	7.03254e-05		0.00662	8.18577e-05		0.00662	0.000249547		0.00662	5.22874e-06
0.00663	7.79317e-05		0.00663	-3.44888e-05		0.00663	0.0001513		0.00663	0.00029756		0.00663	0.000241567
0.00664	0.000257097		0.00664	0.000150446		0.00664	0.000265006		0.00664	0.000345366		0.00664	0.000282112
0.00665	0.000265161		0.00665	0.000134697		0.00665	0.000178755		0.00665	0.000347865		0.00665	4.61071e-05
0.00666	8.80902e-05		0.00666	4.95901e-05		0.00666	0.000131813		0.00666	0.000366024		0.00666	-1.65754e-06
0.00667	9.09517e-05		0.00667	0.000234422		0.00667	7.95071e-06		0.00667	0.000414477		0.00667	0.00023438
0.00668	3.52138e-05		0.00668	0.000207619		0.00668	0.000116185		0.00668	0.000458734		0.00668	0.000287907
0.00669	0.000198068		0.00669	0.000131851		0.00669	0.000192902		0.00669	0.000456474		0.00669	0.000139452
0.0067	8.77291e-05		0.0067	0.000155802		0.0067	7.34093e-05		0.0067	0.000480927		0.0067	0.000181007
0.00671	-9.27985e-05		0.00671	0.000184125		0.00671	0.000155816		0.00671	0.000529439		0.00671	0.000219489
0.00672	3.53348e-05		0.00672	0.000104012		0.00672	0.000280504		0.00672	0.000568333		0.00672	0.000122165
0.00673	0.000210828		0.00673	7.19298e-05		0.00673	0.000246078		0.00673	0.000520641		0.00673	0.000113806
0.00674	7.8163e-05		0.00674	-5.43656e-05		0.00674	0.000121802		0.00674	0.000519264		0.00674	0.000235215
0.00675	-0.000102381		0.00675	0.000129622		0.00675	0.000216369		0.00675	0.000567217		0.00675	5.65496e-06
0.00676	4.60898e-05		0.00676	0.000154927		0.00676	9.91846e-05		0.00676	0.000567647		0.00676	3.75437e-05
0.00677	0.000226902		0.00677	2.591e-05		0.00677	0.000132254		0.00677	0.000519074		0.00677	0.000111307
0.00678	0.000294431		0.00678	0.000109495		0.00678	6.91349e-05		0.00678	0.0004705		0.00678	0.000123385
0.00679	0.000347933		0.00679	0.000228483		0.00679	0.000161927		0.00679	0.0004652		0.00679	0.000162883
0.0068	0.000171982		0.0068	9.84998e-05		0.0068	0.000146826		0.0068	0.000512369		0.0068	0.000178579
0.00681	0.000229479		0.00681	0.00018794		0.00681	2.26986e-05		0.00681	0.000512625		0.00681	5.63238e-05
0.00682	5.3772e-05		0.00682	0.000153801		0.00682	0.000101959		0.00682	0.000465055		0.00682	9.69947e-05
0.00683	-0.000126363		0.00683	0.00028921		0.00683	9.83026e-05		0.00683	0.000435208		0.00683	0.000107128
0.00684	-0.000167457		0.00684	0.000104248		0.00684	2.43617e-05		0.00684	0.00048372		0.00684	0.000234064
0.00685	1.29333e-05		0.00685	7.99437e-05		0.00685	7.07488e-05		0.00685	0.000532232		0.00684	0.000191355
0.00686	3.79787e-05		0.00686	0.000103613		0.00686	5.12763e-05		0.00686	0.000529826		0.00685	0.000343603
0.00687	0.00013773		0.00687	0.000125424		0.00687	0.000174554		0.00687	0.000514897		0.00686	0.000108837
0.00688	0.000148898		0.00688	0.000162324		0.00688	0.000186204		0.00688	0.000561262		0.00687	0.000125417
0.00689	2.74706e-05		0.00689	-2.27087e-05		0.00689	0.000122634		0.00689	0.000537587		0.00688	0.000215976
0.0069	0.000207144		0.0069	5.24849e-05		0.0069	0.000110257		0.0069	0.000489895		0.0069	1.08296e-05
0.00691	7.67478e-05		0.00691	0.000234869		0.00691	0.000234588		0.00691	0.000480823		0.00691	-2.96721e-05
0.00692	0.000103305		0.00692	9.81143e-05		0.00692	0.000182415		0.00692	0.000469799		0.00692	7.19453e-05
0.00693	0.000284118		0.00693	0.00012184		0.00692	6.04179e-05		0.00692	0.000421929		0.00693	7.9848e-05
0.00694	0.000238434		0.00694	0.000147475		0.00693	0.000153142		0.00693	0.000380809		0.00694	0.000152295
0.00695	6.04073e-05		0.00695	0.0002992		0.00695	0.000186361		0.00695	0.000332529		0.00695	1.43937e-06
0.00696	-0.000116948		0.00696	0.000115509		0.00696	0.000198383		0.00696	0.000284758		0.00696	3.58163e-05
0.00697	6.30033e-05		0.00697	9.07822e-05		0.00697	0.000219162		0.00697	0.000279127		0.00697	7.69304e-05
0.00698	1.44725e-05		0.00698	-5.74504e-05		0.00698	0.00011968		0.00698	0.000306512		0.00698	0.000119205
0.00699	0.000195285		0.00699	0.000127334		0.00699	8.41013e-05		0.00699	0.000328628		0.00699	0.000353847
0.007	0.000324652		0.007	0.000161335		0.007	7.02729e-05		0.007	0.000373128		0.007	0.000168235
0.00701	0.000145015		0.00701	0.000176221		0.00701	0.000155727		0.00701	0.000421281		0.007	6.56977e-05
0.00702	-3.55116e-05		0.00702	0.000266644		0.00702	0.000161034		0.00702	0.000469434		0.00701	9.01541e-05
0.00703	-0.00021597		0.00703	0.000242045		0.00703	6.83789e-05		0.00703	0.000485622		0.00702	5.16748e-05
0.00704	-7.86474e-05		0.00704	9.91472e-05		0.00704	0.000135056		0.00704	0.000521479		0.00703	0.00017241
0.00705	0.000101785		0.00705	0.000189324		0.00705	8.97424e-05		0.00705	0.00054244		0.00704	0.000172821
0.00706	0.000280962		0.00706	5.61805e-06		0.00706	9.77106e-06		0.00706	0.000570778		0.00705	6.13203e-05
0.00707	0.000240216		0.00707	2.63318e-05		0.00707	9.8134e-06		0.00707	0.000565077		0.00706	-8.86779e-05
0.00708	6.10759e-05		0.00708	0.000209938		0.00708	0.000133983		0.00708	0.000518007		0.00707	0.000121805
0.00709	-0.00011803		0.00709	0.000395645		0.00709	0.000174783		0.00709	0.000469728		0.00708	4.77109e-05
0.0071	6.18932e-05		0.0071	0.000359453		0.00709	5.75782e-05		0.00709	0.000461572		0.00709	0.00018667
0.00711	0.000242841		0.00711	0.00017505		0.0071	0.000144023		0.0071	0.000413201		0.00711	-3.64859e-05
0.00712	0.000423788		0.00712	-9.42486e-06		0.00711	0.000133934		0.00711	0.000364934		0.00712	-0.000116234
0.00713	0.000333092		0.00713	4.09312e-05		0.00712	9.51602e-05		0.00712	0.000316781		0.00712	0.000119864
0.00714	0.000152527		0.00714	6.5934e-05		0.00713	0.000107702		0.00713	0.000358274		0.00713	0.000356066
0.00715	-2.28516e-05		0.00715	0.000250689		0.00714	0.000117323		0.00714	0.00033347		0.00714	0.000173187
0.00716	-3.64365e-05		0.00716	0.000348249		0.00715	0.000191695		0.00715	0.000287025		0.00715	6.00791e-05
0.00717	-9.43853e-05		0.00717	0.000162595		0.00716	6.78859e-05		0.00716	0.00028433		0.00716	0.000280649
0.00718	8.33659e-05		0.00718	0.000135421		0.00717	0.000138648		0.00717	0.000275953		0.00717	0.00014465
0.00719	-3.63003e-05		0.00719	4.86435e-05		0.00718	0.000136484		0.00718	0.000323456		0.00718	0.000209065
0.0072	-0.00021559		0.0072	0.000233461		0.0072	6.62936e-05		0.0072	0.000333764		0.00719	0.000208674
0.00721	-8.21498e-05		0.00721	0.000210787		0.00721	0.000164406		0.00721	0.000327562		0.0072	0.000136218
0.00722	9.11486e-05		0.00722	3.43303e-05		0.00721	0.000176141		0.00721	0.000283097		0.00721	9.90583e-05
0.00723	0.000270319		0.00723	0.000143574		0.00722	0.000243545		0.00722	0.000247426		0.00722	0.000334147
0.00724	0.000250653		0.00724	-8.71258e-06		0.00723	0.00012052		0.00723	0.000271263		0.00723	0.000569275
0.00725	0.000155414		0.00725	-0.000113445		0.00724	0.000124487		0.00724	0.000313545		0.00724	0.000336272
0.00726	0.000335979		0.00726	7.12124e-05		0.00725	0.000210958		0.00725	0.000359629		0.00725	0.000273423
0.00727	0.000185122		0.00727	5.94308e-05		0.00726	0.000115907		0.00726	0.000398285		0.00726	0.000261119
0.00728	4.68994e-06		0.00728	-2.98904e-05		0.00727	0.000114289		0.00727	0.000410167		0.00727	2.62547e-05
0.00729	-6.21544e-05		0.00729	0.00015372		0.00728	0.000239262		0.00728	0.000369214		0.00728	0.00020416
0.0073	0.000108103		0.0073	2.5105e-05		0.00729	0.000177267		0.00729	0.000321851		0.00729	0.000322244
0.00731	7.09389e-05		0.00731	0.000206715		0.0073	5.53792e-05		0.0073	0.000312816		0.0073	0.000105377
0.00732	0.000213564		0.00732	8.86805e-05		0.00731	0.000180437		0.00731	0.000360253		0.00731	0.000138809
0.00733	0.000189334		0.00733	9.27281e-05		0.00732	0.000305495		0.00732	0.000404497		0.00732	1.19612e-05
0.00734	9.43681e-05		0.00734	0.000269993		0.00733	0.000223585		0.00733	0.000376442		0.00733	3.13291e-05
0.00735	-8.43603e-05		0.00735	0.000176243		0.00734	0.000211062		0.00734	0.000419848		0.00734	0.0001206
0.00736	2.56602e-05		0.00736	0.000153552		0.00735	8.61635e-05		0.00735	0.000467861		0.00735	7.77165e-05
0.00737	2.1601e-05		0.00737	2.94212e-05		0.00736	0.000145242		0.00736	0.000515633		0.00736	-0.000157993
0.00738	-7.97549e-05		0.00738	0.000213614		0.00737	0.000163599		0.00737	0.000562302		0.00737	1.00878e-05
0.00739	-9.87277e-05		0.00739	7.45401e-05		0.00738	3.94192e-05		0.00738	0.000536011		0.00738	0.000245015
0.0074	3.7361e-05		0.0074	0.000108942		0.00739	8.33461e-05		0.00739	0.000537954		0.00739	9.91205e-05
0.00741	0.000212267		0.00741	1.97063e-05		0.0074	0.000120036		0.0074	0.000584128		0.0074	-5.56821e-05
0.00742	7.10234e-05		0.00742	0.000153926		0.00741	0.000106226		0.00741	0.000589544		0.00741	-0.000179326
0.00743	-0.000109513		0.00743	0.000182955		0.00742	0.000125557		0.00742	0.000559696		0.00742	2.97524e-05
0.00744	-0.000184105		0.00744	0.000261021		0.00743	0.000137472		0.00743	0.000541605		0.00743	0.000265967
0.00745	-3.53966e-06		0.00745	7.94071e-05		0.00744	0.000145059		0.00744	0.000494513		0.00744	0.000259312
0.00746	5.16021e-05		0.00746	0.000206446		0.00745	6.93622e-05		0.00745	0.000492943		0.00745	0.000167055
0.00747	-0.00012731		0.00747	2.17356e-05		0.00746	5.62057e-05		0.00746	0.000494682		0.00746	0.000175194
0.00748	-0.000167469		0.00748	-0.00016402		0.00747	0.000149543		0.00747	0.000467371		0.00747	5.45777e-05
0.00749	1.25561e-05		0.00749	-0.000113814		0.00748	8.14742e-05		0.00748	0.000513489		0.00748	7.72609e-05
0.0075	3.36864e-05		0.0075	7.10493e-05		0.00749	0.000205539		0.00749	0.000488882		0.00749	0.000113194
0.00751	-9.12584e-05		0.00751	9.21155e-05		0.0075	0.000212233		0.0075	0.000511863		0.0075	0.000228673
0.00752	8.95978e-05		0.00752	4.38668e-05		0.00751	8.74413e-05		0.00751	0.000555653		0.00751	0.000186009
0.00752	0.000193768		0.00752	0.000135858		0.00752	0.000145197		0.00752	0.0005962		0.00752	3.53826e-05
0.00753	0.000207661		0.00753	0.000151976		0.00753	0.00016409		0.00753	0.000577429		0.00753	0.000263984
0.00754	7.75364e-05		0.00754	2.0562e-05		0.00754	0.000169605		0.00754	0.000575009		0.00754	0.000281726
0.00755	-9.96844e-05		0.00755	0.000206049		0.00755	0.000249777		0.00755	0.000623162		0.00755	0.000241527
0.00756	-4.17551e-05		0.00756	7.86484e-05		0.00756	0.000127253		0.00756	0.000625623		0.00756	0.00018388
0.00758	-0.000222214		0.00758	-4.54738e-05		0.00757	7.55716e-06		0.00757	0.000581234		0.00757	0.000338831
0.00759	-7.26271e-05		0.00759	4.20865e-05		0.00758	0.000116264		0.00758	0.000542223		0.00758	0.00010419
0.0076	0.000106485		0.0076	0.000131414		0.00759	0.000193111		0.00759	0.000535544		0.00759	6.36792e-05
0.00761	5.52145e-05		0.00761	0.000312466		0.0076	0.000144938		0.0076	0.0005285		0.0076	-1.94419e-05
0.00762	0.000229173		0.00762	0.0001848		0.00761	0.00016604		0.00761	0.000482181		0.00761	2.37144e-05
0.00763	4.99209e-05		0.00763	0.000258171		0.00762	4.93198e-05		0.00762	0.000445139		0.00762	0.000124798
0.00764	0.000130282		0.00764	7.3119e-05		0.00763	-2.82555e-05		0.00763	0.000488609		0.00763	-8.11214e-05
0.00765	0.000310835		0.00765	0.000112239		0.00764	9.67123e-05		0.00764	0.000530819		0.00764	0.000154998
0.00766	0.00044614		0.00766	0.000296235		0.00765	0.000213299		0.00765	0.000495778		0.00765	0.000197413
0.00766	0.000265575		0.00766	0.000148183		0.00766	9.29409e-05		0.00766	0.000449511		0.00766	0.000143038
0.00768	8.48485e-05		0.00768	0.00019227		0.00767	2.61643e-05		0.00767	0.000445129		0.00767	0.000283058
0.00769	-9.59146e-05		0.00769	9.33764e-05		0.00768	7.32719e-05		0.00768	0.00047222		0.00768	5.91157e-05
0.00769	-3.69412e-05		0.00769	8.6613e-05		0.00769	4.66319e-05		0.00769	0.000429206		0.00769	-1.58377e-05
0.0077	-2.39576e-05		0.0077	0.000271431		0.0077	0.000170766		0.0077	0.000426662		0.0077	0.000219811
0.00771	7.13125e-05		0.00771	0.000178752		0.00771	0.000247352		0.00771	0.000474018		0.00771	0.000305939
0.00772	-0.000107834		0.00772	3.29716e-06		0.00772	0.000126258		0.00772	0.000521055		0.00772	0.000264392
0.00773	-4.98623e-05		0.00773	2.96192e-05		0.00773	0.00021309		0.00773	0.00054093		0.00773	3.07103e-05
0.00774	-0.000229011		0.00774	5.13785e-05		0.00774	0.000207249		0.00774	0.000494205		0.00774	0.000180705
0.00775	-7.19676e-05		0.00775	0.0002342		0.00775	0.000131994		0.00775	0.000447759		0.00775	0.00023827
0.00776	0.000108035		0.00776	0.000214387		0.00776	0.000181253		0.00776	0.00047813		0.00776	0.000110454
0.00777	0.000288585		0.00777	3.50576e-05		0.00777	0.000147089		0.00777	0.000431527		0.00777	-0.000125255
0.00778	0.000231181		0.00778	0.000148033		0.00778	0.000156023		0.00778	0.000384979		0.00778	-2.25385e-05
0.0078	5.04178e-05		0.0078	0.000174367		0.00779	0.000155652		0.00779	0.000337139		0.00779	1.99972e-05
0.00781	0.000128831		0.00781	0.00011732		0.0078	0.000184317		0.0078	0.000292965		0.0078	0.000128847
0.00781	0.000154662		0.00781	5.53644e-05		0.00781	0.000309236		0.00781	0.00030794		0.00781	0.000106767
0.00782	-2.61342e-05		0.00782	-6.95172e-05		0.00782	0.000215197		0.00782	0.000312094		0.00782	4.2871e-05
0.00783	-3.1125e-05		0.00783	4.56072e-05		0.00783	9.07555e-05		0.00783	0.000288046		0.00783	-7.00705e-07
0.00784	8.0399e-05		0.00784	-1.8957e-05		0.00784	7.79424e-05		0.00784	0.000335665		0.00784	0.000233953
0.00785	9.72209e-05		0.00785	0.000162351		0.00785	0.000152777		0.00785	0.000383357		0.00785	0.000290439
0.00786	4.87842e-05		0.00786	0.000130948		0.00786	0.000263656		0.00786	0.000350906		0.00786	0.000136933
0.00787	0.000229335		0.00787	0.000108049		0.00787	0.000251084		0.00787	0.000323389		0.00787	0.000204267
0.00788	0.000290605		0.00788	6.18906e-05		0.00788	0.000129548		0.00788	0.000367647		0.00788	0.00022127
0.00789	0.000116136		0.00789	0.00022894		0.00789	0.000102115		0.00789	0.000378992		0.00789	0.000118962
0.0079	0.000295373		0.0079	5.48933e-05		0.0079	0.000115601		0.0079	0.0004269		0.0079	7.77271e-05
0.00791	0.000225791		0.00791	0.000125793		0.00791	0.000204476		0.00791	0.000451358		0.00791	0.000157408
0.00792	4.65727e-05		0.00792	0.00015171		0.00792	8.03675e-05		0.00792	0.000481077		0.00792	0.000183369
0.00793	9.45413e-05		0.00793	0.000136572		0.00793	4.38321e-05		0.00793	0.000528174		0.00793	0.000141675
0.00794	-7.86374e-05		0.00794	-4.88e-05		0.00794	0.000168229		0.00794	0.000573422		0.00794	-9.46248e-05
0.00795	2.08135e-05		0.00795	8.46075e-05		0.00795	0.000248705		0.00795	0.000587185		0.00795	0.000137719
0.00796	0.000201626		0.00796	4.37888e-05		0.00796	0.000198345		0.00796	0.000555581		0.00796	0.000209532
0.00797	0.000143243		0.00797	-1.129e-05		0.00797	0.000219626		0.00797	0.000510441		0.00797	0.000212719
0.00798	0.000144966		0.00798	0.000142747		0.00798	0.000226969		0.00798	0.00050812		0.00798	0.000142998
0.00799	0.000205628		0.00799	3.18417e-05		0.00799	0.000190831		0.00799	0.000463854		0.00799	0.000270951
0.008	2.67949e-05		0.008	-5.67987e-05		0.008	0.00018063		0.008	0.000418697		0.008	0.00030941
0.00801	-0.000150231		0.00801	-0.000220751		0.00801	0.000157217		0.00801	0.0004137		0.00801	0.000215057
0.00802	-0.00014645		0.00802	-3.51849e-05		0.00802	0.000259702		0.00802	0.000442306		0.00802	-2.03306e-05
0.00803	3.36592e-05		0.00803	0.000149873		0.00803	0.000135496		0.00803	0.000471318		0.00803	6.3097e-05
0.00804	1.48232e-05		0.00804	0.000136169		0.00804	0.000204077		0.00804	0.000467716		0.00804	0.000103059
0.00805	6.38945e-05		0.00805	4.69872e-05		0.00805	0.000320507		0.00805	0.000461269		0.00805	4.77496e-05
0.00806	-0.000116585		0.00806	0.000232475		0.00806	0.000197505		0.00806	0.000497103		0.00806	5.59482e-06
0.00807	-0.000177559		0.00807	5.23745e-05		0.00807	0.00018731		0.00807	0.000463108		0.00807	0.00022536
0.00808	-1.97914e-06		0.00808	0.000131591		0.00808	6.36384e-05		0.00808	0.000505627		0.00808	0.000115358
0.00809	0.00017716		0.00809	1.87344e-06		0.00809	0.00016646		0.00809	0.000549742		0.00809	0.000113245
0.0081	0.000107391		0.0081	0.000180875		0.0081	0.000291252		0.0081	0.000514512		0.00809	0.000148797
0.00811	7.07652e-05		0.00811	0.000109292		0.00811	0.000234897		0.00811	0.000528603		0.0081	0.000195127
0.00812	0.000246726		0.00812	0.000232271		0.00812	0.000111774		0.00812	0.000536614		0.00811	0.000229542
0.00813	0.000281465		0.00813	0.000259233		0.00813	0.000113749		0.00813	0.000580276		0.00812	0.000115994
0.00814	0.000101417		0.00814	0.000185272		0.00814	8.94319e-05		0.00814	0.000624318		0.00813	0.000119683
0.00815	7.11791e-05		0.00815	0.000148564		0.00815	0.000141266		0.00815	0.000586775		0.00814	0.00016181
0.00816	0.000214882		0.00816	-1.92604e-05		0.00816	6.05795e-05		0.00816	0.000557611		0.00815	1.09948e-05
0.00817	3.445e-05		0.00817	5.40687e-05		0.00817	5.88693e-05		0.00817	0.000526692		0.00816	0.000239771
0.00818	0.000142957		0.00818	0.000230741		0.00818	0.000142886		0.00818	0.000482348		0.00818	0.000100418
0.00819	0.000141703		0.00819	0.00021031		0.00818	8.89917e-05		0.00818	0.000525138		0.00818	-5.64953e-05
0.0082	-3.89149e-05		0.0082	2.61175e-05		0.00819	3.36284e-06		0.00819	0.000570329		0.0082	1.37465e-05
0.00821	-1.98819e-05		0.00821	7.39794e-06		0.0082	0.000120168		0.0082	0.000567335		0.00821	-2.64867e-05
0.00822	0.0001602		0.00822	0.000126031		0.00821	8.72167e-05		0.00821	0.00054237		0.00821	6.78882e-05
0.00823	0.000339941		0.00823	0.00021451		0.00822	-3.77329e-05		0.00822	0.000544943		0.00822	0.000271892
0.00824	0.000180068		0.00824	0.000227071		0.00823	-4.89719e-05		0.00823	0.000555895		0.00824	3.67183e-05
0.00825	4.49642e-07		0.00825	4.22359e-05		0.00825	7.56366e-05		0.00825	0.000513554		0.00825	0.000199169
0.00826	4.84984e-05		0.00826	0.000135899		0.00825	0.000199912		0.00825	0.000485108		0.00825	0.000322838
0.00827	-0.000131714		0.00827	1.02128e-05		0.00827	0.00021703		0.00827	0.000474658		0.00826	0.000103346
0.00828	-0.000312533		0.00828	0.000139356		0.00827	0.00020308		0.00827	0.00043531		0.00827	0.0002378
0.00829	-0.000218088		0.00829	4.39183e-05		0.00828	0.000242651		0.00828	0.000457952		0.00828	4.46422e-06
0.0083	-3.75341e-05		0.0083	0.000229591		0.00829	0.000177147		0.00829	0.000505718		0.00829	0.000231718
0.00831	0.000143177		0.00831	0.000216214		0.0083	0.000160196		0.0083	0.000552695		0.0083	0.000269661
0.00832	0.000323929		0.00832	0.000110134		0.00831	0.000256757		0.00831	0.000599104		0.00831	0.000259586
0.00833	0.000433247		0.00833	0.000294114		0.00832	0.000137311		0.00832	0.000644453		0.00832	0.000160728
0.00834	0.000254225		0.00834	0.000149678		0.00833	0.000128127		0.00833	0.000643761		0.00833	0.000178675
0.00835	7.39461e-05		0.00835	3.57078e-05		0.00834	4.06727e-06		0.00834	0.000619235		0.00834	0.000245886
0.00836	-0.000105689		0.00836	0.000219426		0.00835	0.000119881		0.00835	0.000589352		0.00835	9.63484e-05
0.00837	4.75158e-05		0.00837	7.04516e-05		0.00836	0.000190867		0.00836	0.000541072		0.00836	0.000138259
0.00838	0.00022561		0.00838	0.000109625		0.00837	6.98163e-05		0.00837	0.000494302		0.00837	0.000208181
0.00839	6.48787e-05		0.00839	0.000292652		0.00838	-5.47819e-05		0.00838	0.00044661		0.00838	2.50561e-05
0.0084	0.000114164		0.0084	0.000154103		0.00839	-0.000140435		0.00839	0.000402721		0.00839	0.000258427
0.00841	0.000170146		0.00841	2.95609e-05		0.0084	-1.6216e-05		0.0084	0.00036025		0.0084	0.000103719
0.00842	0.000228231		0.00842	0.000104933		0.00841	0.000108251		0.00841	0.000386435		0.00841	0.00023781
0.00843	4.90781e-05		0.00843	6.86499e-05		0.00842	0.000233043		0.00842	0.000392652		0.00842	0.000377585
0.00844	0.000129691		0.00844	9.20155e-05		0.00843	0.000357834		0.00843	0.000437453		0.00843	0.000337876
0.00845	0.000153903		0.00845	0.00011822		0.00844	0.00027538		0.00844	0.000474539		0.00844	0.000102356
0.00846	2.63974e-05		0.00846	0.000169227		0.00845	0.000151128		0.00845	0.000518163		0.00845	0.000133204
0.00847	0.000205243		0.00847	0.000172514		0.00846	8.15006e-05		0.00846	0.000506498		0.00846	1.56279e-05
0.00848	7.78532e-05		0.00848	0.000112514		0.00847	0.000206523		0.00847	0.000501514		0.00847	2.87108e-05
0.00849	0.000102691		0.00849	-7.29687e-05		0.00848	0.000317846		0.00848	0.000539294		0.00848	0.000263598
0.0085	0.00028324		0.0085	-0.000204772		0.00849	0.000193494		0.00849	0.000526954		0.00849	0.000262392
0.00851	0.000463806		0.00851	-1.93304e-05		0.0085	6.87995e-05		0.0085	0.000509468		0.0085	2.62584e-05
0.00852	0.000294351		0.00852	0.000166232		0.00851	0.000160967		0.00851	0.00055698		0.00851	2.90275e-06
0.00853	0.00011382		0.00853	0.000123085		0.00852	6.80223e-05		0.00852	0.000599719		0.00852	0.000146382
0.00854	0.000293048		0.00854	5.9996e-05		0.00853	0.000191413		0.00853	0.000572974		0.00853	7.90795e-05
0.00855	0.000226812		0.00855	0.000244539		0.00854	0.000116615		0.00854	0.000529238		0.00854	-7.12631e-05
0.00856	4.61942e-05		0.00856	0.000200459		0.00855	8.02574e-06		0.00855	0.00054343		0.00855	0.000165037
0.00857	0.000133928		0.00857	0.000141163		0.00856	9.20626e-05		0.00856	0.000519359		0.00856	1.46392e-05
0.00858	0.00014914		0.00858	0.000301154		0.00857	9.17723e-05		0.00857	0.00047192		0.00857	0.00013423
0.00859	-3.16053e-05		0.00859	0.000196241		0.00858	0.000135201		0.00858	0.000424238		0.00858	9.21099e-05
0.0086	-0.000211341		0.0086	0.000245756		0.00859	0.00025696		0.00859	0.000396106		0.00859	0.000139801
0.00861	-8.22952e-05		0.00861	6.03693e-05		0.0086	0.000159655		0.0086	0.000410914		0.0086	1.86976e-05
0.00862	9.8517e-05		0.00862	-0.000125003		0.00861	0.000154024		0.00861	0.000370352		0.00861	0.000170385
0.00863	0.000270963		0.00863	4.26877e-06		0.00862	3.79983e-05		0.00862	0.000327043		0.00862	0.000256198
0.00864	0.000256711		0.00864	0.000190024		0.00863	8.4419e-05		0.00863	0.000339879		0.00863	0.000106136
0.00865	7.65859e-05		0.00865	0.000209134		0.00864	0.000208585		0.00864	0.000376417		0.00864	0.000236269
0.00866	-0.000103016		0.00866	8.47549e-05		0.00865	0.000207942		0.00865	0.000422863		0.00865	3.31286e-05
0.00867	4.53715e-05		0.00867	0.000218462		0.00866	0.000130985		0.00866	0.000429692		0.00866	3.20177e-07
0.00868	0.000225813		0.00868	3.46617e-05		0.00867	6.99357e-05		0.00867	0.000472136		0.00867	0.00023644
0.00869	0.000294322		0.00869	7.86372e-07		0.00868	5.49572e-05		0.00868	0.000488692		0.00868	0.000102943
0.0087	0.000114249		0.0087	0.000128597		0.00869	0.00017998		0.00869	0.000509504		0.00869	0.000131486
0.00871	0.000171983		0.00871	0.000210024		0.0087	0.000237067		0.0087	0.000486384		0.0087	0.000208559
0.00872	0.000229806		0.00872	7.8395e-05		0.00871	0.000115584		0.00871	0.000446213		0.00871	0.000176489
0.00873	4.98543e-05		0.00873	0.00026227		0.00872	0.000115771		0.00872	0.000435664		0.00872	4.845e-05
0.00874	-0.000127574		0.00874	0.000181543		0.00873	0.000192516		0.00873	0.000422814		0.00873	0.000275362
0.00875	-0.000169919		0.00875	2.12473e-07		0.00874	7.08806e-05		0.00874	0.000425426		0.00874	6.67702e-05
0.00876	-8.24211e-06		0.00876	0.00016502		0.00875	0.000160435		0.00875	0.000465396		0.00875	-2.59741e-05
0.00876	-4.93388e-05		0.00876	0.000124235		0.00876	0.000147807		0.00876	0.000512846		0.00876	0.000207144
0.00877	9.57976e-05		0.00877	0.000212523		0.00877	2.28335e-05		0.00877	0.000558733		0.00877	0.000133814
0.00878	-8.30486e-05		0.00878	0.000231284		0.00878	0.000101393		0.00878	0.000601189		0.00878	9.97664e-05
0.00879	-2.31935e-05		0.00879	0.000106194		0.00879	0.000100244		0.00879	0.000634182		0.00879	0.000239451
0.0088	-3.55311e-05		0.0088	0.000188885		0.0088	2.32414e-05		0.0088	0.000619897		0.0088	3.23653e-06
0.00881	-0.000100345		0.00881	3.39789e-06		0.00881	0.000148033		0.00881	0.000573728		0.00881	0.000233131
0.00882	7.21843e-05		0.00882	0.000181387		0.00882	0.000163467		0.00882	0.000525921		0.00882	0.000289048
0.00883	2.24019e-05		0.00883	0.000260655		0.00883	0.000253401		0.00883	0.00048221		0.00883	0.000246185
0.00884	0.000201211		0.00884	7.53683e-05		0.00884	0.00013102		0.00884	0.000478755		0.00884	9.97059e-06
0.00885	8.32107e-05		0.00885	0.000107121		0.00885	0.000196151		0.00885	0.000522551		0.00885	0.000225673
0.00886	8.83296e-05		0.00886	0.00018089		0.00886	0.000224566		0.00886	0.00050336		0.00886	0.000263707
0.00887	-3.80527e-05		0.00887	0.000156886		0.00887	0.000100291		0.00887	0.000532317		0.00887	0.00011432
0.00888	-2.04499e-05		0.00888	0.000129676		0.00888	0.000130281		0.00888	0.000498548		0.00888	0.000226514
0.0089	0.000156575		0.0089	-5.33525e-05		0.00889	0.000254027		0.00889	0.00045231		0.00889	0.000189548
0.0089	0.000127754		0.0089	8.8724e-05		0.0089	0.000270569		0.0089	0.000405249		0.0089	0.000425636
0.00891	4.79726e-05		0.00891	0.000115825		0.00891	0.000145702		0.00891	0.00035946		0.00891	0.000288546
0.00892	2.04246e-05		0.00892	0.00017067		0.00892	2.09109e-05		0.00892	0.00038831		0.00892	6.05445e-05
0.00893	-0.000155403		0.00893	-1.36384e-05		0.00893	0.000103613		0.00893	0.000432368		0.00893	2.4851e-05
0.00894	-0.000138631		0.00894	4.58242e-05		0.00894	0.000227424		0.00894	0.000476053		0.00894	0.000206215
0.00895	4.22742e-05		0.00895	7.21618e-05		0.00895	0.000352446		0.00895	0.000520781		0.00895	0.000319982
0.00896	0.000223179		0.00896	0.00021276		0.00896	0.000388426		0.00896	0.000503141		0.00896	0.000277292
0.00897	6.05651e-05		0.00897	2.99446e-05		0.00897	0.000263666		0.00897	0.000530914		0.00897	0.000145057
0.00898	-0.000117255		0.00898	0.000152623		0.00898	0.000138906		0.00898	0.000485811		0.00898	1.36626e-05
0.00899	6.26962e-05		0.00899	0.000178137		0.00899	0.000129628		0.00899	0.000440117		0.00899	2.89999e-05
0.009	-1.43653e-05		0.009	0.000204431		0.009	0.000102627		0.009	0.00041371		0.009	0.00012052
0.00901	-4.63096e-05		0.00901	0.000238855		0.00901	9.91203e-05		0.00901	0.000415023		0.00901	0.000115521
0.00902	0.000133283		0.00902	9.97295e-05		0.00902	2.51043e-05		0.00902	0.000417775		0.00902	0.000351908
0.00903	0.000314188		0.00903	2.98173e-05		0.00903	0.000149983		0.00903	0.000451642		0.00903	0.000170971
0.00904	0.000442622		0.00904	5.92445e-06		0.00904	4.98928e-05		0.00904	0.000449329		0.00904	0.000252608
0.00905	0.000262916		0.00905	2.86155e-05		0.00905	7.45891e-05		0.00905	0.00042882		0.00905	0.000461588
0.00906	8.50209e-05		0.00906	0.000211527		0.00906	0.000131303		0.00906	0.000382634		0.00906	0.000225116
0.00907	-8.87636e-05		0.00907	8.11963e-05		0.00907	0.000118581		0.00907	0.000362844		0.00907	-1.11784e-05
0.00908	3.10588e-05		0.00908	5.45793e-05		0.00908	0.000205127		0.00908	0.000406902		0.00908	5.40929e-05
0.00909	0.000211603		0.00909	0.000110026		0.00909	0.000320268		0.00909	0.000448611		0.00909	-9.5548e-05
0.0091	0.000311074		0.0091	2.96088e-05		0.0091	0.000205265		0.0091	0.000487036		0.0091	0.000137457
0.00911	0.000131178		0.00911	4.27043e-06		0.00911	0.000132034		0.00911	0.000530944		0.00911	0.000372375
0.00912	-4.47219e-05		0.00912	-3.08321e-05		0.00912	0.000139631		0.00912	0.000578023		0.00912	0.000226332
0.00913	-0.000224002		0.00913	6.50348e-05		0.00913	0.000149097		0.00913	0.000593081		0.00913	0.000265122
0.00914	-6.94701e-05		0.00914	0.000221126		0.00914	0.000274082		0.00914	0.00054559		0.00914	0.000260549
0.00915	0.000111326		0.00915	0.00010766		0.00915	0.000399067		0.00915	0.000497249		0.00915	2.76134e-05
0.00916	6.45807e-05		0.00916	2.60154e-05		0.00916	0.00034164		0.00916	0.000449325		0.00916	0.000207853
0.00917	0.00021836		0.00917	7.42229e-06		0.00917	0.000216504		0.00917	0.000402472		0.00917	0.000131262
0.00918	3.78093e-05		0.00918	0.000192096		0.00918	9.13686e-05		0.00918	0.00035503		0.00917	0.000103505
0.00919	-0.00014227		0.00919	9.83924e-05		0.00919	3.36478e-05		0.00919	0.000307452		0.00918	0.000239231
0.0092	-0.000153905		0.0092	0.000231179		0.0092	0.000158342		0.0092	0.000263286		0.0092	0.000185054
0.00921	-2.27513e-05		0.00921	0.000367823		0.00921	0.000173102		0.00921	0.000217569		0.0092	0.000155728
0.00922	-3.73682e-05		0.00922	0.000183693		0.00922	0.000135643		0.00922	0.000172064		0.00922	0.000259364
0.00923	0.000143086		0.00923	0.00015451		0.00923	0.000205067		0.00923	0.000207229		0.00923	0.000272112
0.00924	0.000141732		0.00924	0.000339472		0.00924	0.000329811		0.00924	0.000254743		0.00923	0.000153428
0.00925	0.000263843		0.00925	0.000268995		0.00925	0.00030313		0.00925	0.000298548		0.00924	0.000189362
0.00926	0.000256288		0.00926	0.000219634		0.00925	0.000178596		0.00925	0.000345334		0.00926	0.000423995
0.00927	7.54315e-05		0.00927	0.000384825		0.00926	0.000161074		0.00926	0.000393063		0.00926	0.00029069
0.00928	-0.000105311		0.00928	0.000215699		0.00927	0.000148582		0.00927	0.000441075		0.00928	0.000321022
0.00929	-0.00018815		0.00929	0.000122927		0.00929	8.44044e-05		0.00929	0.000488187		0.00929	0.000202236
0.0093	-7.35363e-06		0.0093	0.000171649		0.0093	0.000209378		0.0093	0.00053272		0.0093	3.35122e-05
0.00931	0.00017209		0.00931	0.000152792		0.00931	0.000206868		0.00931	0.000580682		0.0093	0.000269899
0.00932	0.000112476		0.00932	0.000173918		0.00932	0.000133705		0.00932	0.000627446		0.00932	0.000253398
0.00933	-6.60714e-05		0.00933	0.000120034		0.00933	0.000147298		0.00933	0.000666779		0.00933	1.72782e-05
0.00934	7.73451e-06		0.00934	9.42632e-05		0.00934	0.000172585		0.00934	0.000690789		0.00934	2.46262e-05
0.00935	3.91052e-05		0.00935	0.000229566		0.00935	0.000270873		0.00935	0.000643307		0.00935	0.00012624
0.00936	-0.000141127		0.00936	0.00011167		0.00936	0.000255424		0.00936	0.000598183		0.00935	0.000104015
0.00937	-0.000152804		0.00937	0.00029387		0.00937	0.000132147		0.00937	0.000552158		0.00936	0.000241381
0.00938	-2.65874e-05		0.00938	0.000310537		0.00937	9.98082e-05		0.00937	0.00050603		0.00937	0.000202086
0.00939	-0.000204567		0.00939	0.000168244		0.00939	0.000208905		0.00939	0.00050235		0.00938	0.000159409
0.0094	-9.06524e-05		0.0094	0.000192445		0.0094	0.000129222		0.0094	0.000454459		0.00939	7.3036e-05
0.00941	8.82522e-05		0.00941	0.000377933		0.00941	0.000182741		0.00941	0.0004073		0.0094	-7.54506e-05
0.00942	-4.25453e-05		0.00942	0.000224005		0.00942	5.7719e-05		0.00942	0.000374042		0.00941	0.00016099
0.00943	-0.000223467		0.00943	0.000265892		0.00942	6.7179e-05		0.00942	0.000397741		0.00942	0.000179393
0.00944	-0.000307208		0.00944	0.000179931		0.00943	0.000132781		0.00943	0.000355179		0.00943	-4.82508e-05
0.00945	-0.000126965		0.00945	0.000313707		0.00944	9.68899e-05		0.00944	0.000355581		0.00944	9.05338e-05
0.00946	5.32141e-05		0.00946	0.000288073		0.00945	0.000213838		0.00945	0.000379023		0.00945	0.000250593
0.00947	-6.87802e-06		0.00947	0.000102826		0.00946	8.95625e-05		0.00946	0.000336646		0.00946	1.58189e-05
0.00948	-4.99623e-05		0.00948	8.07885e-05		0.00947	0.000141905		0.00947	0.000299762		0.00947	1.65296e-05
0.00949	9.67162e-05		0.00949	0.00021032		0.00948	0.00026594		0.00948	0.000342192		0.00948	0.000249877
0.0095	8.12249e-05		0.0095	0.000186803		0.00949	0.000150255		0.00949	0.000313764		0.00949	0.000272541
0.00951	0.000202899		0.00951	0.000311427		0.0095	2.60734e-05		0.0095	0.000323273		0.0095	0.000153783
0.00952	3.39522e-05		0.00952	0.000444124		0.00951	9.37812e-05		0.00951	0.00036462		0.00951	0.000186264
0.00953	0.000138701		0.00953	0.000260024		0.00952	0.000215862		0.00952	0.000411925		0.00952	0.000239846
0.00954	0.000318051		0.00954	0.000233501		0.00953	9.20763e-05		0.00953	0.000459297		0.00953	9.98965e-05
0.00955	0.000439533		0.00955	0.00010696		0.00954	3.26565e-05		0.00954	0.000493566		0.00954	5.73542e-05
0.00956	0.000259534		0.00956	0.000178506		0.00955	0.000156041		0.00955	0.000445413		0.00955	0.000176032
0.00957	0.000146106		0.00957	4.73716e-06		0.00956	0.000261606		0.00956	0.000398229		0.00956	0.000349059
0.00958	0.000137367		0.00958	0.000189058		0.00957	0.000141698		0.00957	0.000352302		0.00957	0.000113448
0.00959	4.31405e-05		0.00959	9.72317e-05		0.00958	1.74339e-05		0.00958	0.000304909		0.00958	0.000122011
0.0096	0.000223533		0.0096	0.000238575		0.00959	0.000105597		0.00959	0.000332828		0.00959	0.000224459
0.00961	0.00029766		0.00961	0.000361669		0.0096	0.000229774		0.0096	0.000358773		0.0096	1.83579e-06
0.00962	0.000122357		0.00962	0.000178542		0.00961	0.000295859		0.00961	0.000312397		0.00961	0.000237477
0.00963	4.83221e-05		0.00963	0.000162627		0.00962	0.000173724		0.00962	0.000285377		0.00962	0.000106543
0.00964	1.10427e-06		0.00964	0.00028371		0.00963	0.000165054		0.00963	0.00033163		0.00963	0.000317758
0.00965	0.000177837		0.00965	0.00021214		0.00964	0.000258435		0.00964	0.000378597		0.00964	0.000553814
0.00966	0.000357941		0.00966	0.000230775		0.00965	0.000134228		0.00965	0.000389315		0.00965	0.00035273
0.00967	0.000538539		0.00967	0.000110646		0.00966	9.61117e-05		0.00966	0.000346546		0.00966	0.000126659
0.00968	0.000456492		0.00968	0.000179959		0.00967	0.000213415		0.00967	0.000324107		0.00967	0.000104132
0.00969	0.000276999		0.00969	0.000157851		0.00968	9.50331e-05		0.00968	0.000362723		0.00968	0.000242304
0.0097	0.000128571		0.0097	0.000298377		0.00969	0.000137918		0.00969	0.000407699		0.00969	9.85401e-06
0.00971	0.000159095		0.00971	0.00019585		0.0097	0.000173213		0.0097	0.00045537		0.0097	0.000225022
0.00972	2.08534e-05		0.00972	0.000201371		0.00971	0.000163112		0.00971	0.00050374		0.00971	0.00011539
0.00973	0.000200778		0.00973	0.000382018		0.00972	0.000288085		0.00972	0.000550709		0.00972	0.000110558
0.00974	0.000141103		0.00974	0.000408997		0.00973	0.000236938		0.00973	0.000523292		0.00973	0.000141265
0.00975	0.000142407		0.00975	0.000346714		0.00974	0.000112116		0.00974	0.000539803		0.00974	9.15197e-06
0.00976	3.81367e-05		0.00976	0.000161933		0.00975	1.28726e-05		0.00975	0.000537909		0.00975	0.000225571
0.00977	0.000218681		0.00977	2.262e-05		0.00976	0.000137991		0.00976	0.000492088		0.00976	0.000296698
0.00978	0.00030214		0.00978	4.83669e-05		0.00977	0.00026311		0.00977	0.000443935		0.00977	6.10385e-05
0.00979	0.000121686		0.00979	0.000232874		0.00978	0.000264653		0.00978	0.000413424		0.00978	0.000172294
0.0098	5.79718e-05		0.0098	0.000101059		0.00979	0.000139972		0.00979	0.000447768		0.00979	1.94515e-05
0.00981	0.000227473		0.00981	0.000126118		0.0098	9.19746e-05		0.0098	0.000447838		0.0098	0.000253298
0.00982	5.05755e-05		0.00982	5.24011e-06		0.00981	5.57564e-07		0.00981	0.000478201		0.00981	0.000460446
0.00983	-0.000129828		0.00983	0.000179051		0.00982	0.000122182		0.00982	0.000433939		0.00982	0.000225696
0.00984	-0.000310393		0.00984	0.000107327		0.00983	0.000127151		0.00983	0.000387632		0.00983	0.00019934
0.00985	-0.000220359		0.00985	0.000230102		0.00984	7.41003e-05		0.00984	0.000348563		0.00984	0.000330493
0.00986	-4.04427e-05		0.00986	0.000228247		0.00985	0.00015765		0.00985	0.000347937		0.00985	0.000287972
0.00986	-0.000139818		0.00986	0.000110763		0.00986	0.000157888		0.00986	0.000351589		0.00986	0.000235857
0.00987	-0.000153646		0.00987	1.87467e-05		0.00987	0.00018194		0.00987	0.000349447		0.00987	0.000189181
0.00989	2.71999e-05		0.00989	0.00016589		0.00988	0.000234357		0.00988	0.000308851		0.00988	0.000333614
0.00989	0.000208046		0.00989	0.00012072		0.00989	0.000109439		0.00989	0.00028394		0.00989	0.000100688
0.0099	0.000312511		0.0099	0.000220952		0.0099	0.000123823		0.0099	0.000311944		0.0099	6.02483e-05
0.00991	0.000133847		0.00991	6.57191e-05		0.00991	0.000248954		0.00991	0.000358715		0.00991	0.000171948
0.00992	-4.6353e-05		0.00992	0.000119165		0.00992	0.000374086		0.00992	0.000401286		0.00992	0.000171916
0.00993	-1.17595e-05		0.00993	0.000167424		0.00993	0.000366623		0.00993	0.000447911		0.00993	0.000132138
0.00995	-6.93247e-05		0.00995	0.000174168		0.00994	0.000241565		0.00994	0.000494621		0.00994	9.79668e-05
0.00996	0.000111414		0.00996	0.00011333		0.00995	0.000116794		0.00995	0.000500681		0.00995	0.000248969
0.00996	0.000292153		0.00996	-7.10695e-05		0.00996	0.0001144		0.00996	0.000487919		0.00996	0.000175706
0.00997	0.000230251		0.00997	0.000104897		0.00997	0.000238743		0.00997	0.000505138		0.00997	0.000349968
0.00999	4.94383e-05		0.00999	0.000184878		0.00998	0.000177516		0.00998	0.000459591		0.00998	0.000116384
0.01	-0.000105764		0.01	0.00015128		0.00999	5.24705e-05		0.00999	0.000414313		0.00999	0.000273939
0.01001	7.42128e-05		0.01001	1.93165e-05		0.01	-7.25753e-05		0.01	0.00040541		0.01	0.000236817
0.01002	0.000253669		0.01002	0.000201338		0.01001	-1.38611e-05		0.01001	0.00043571		0.01001	0.000186666
0.01002	0.000268532		0.01002	8.91655e-05		0.01002	0.000111251		0.01002	0.000411954		0.01002	3.63542e-05
0.01003	8.98807e-05		0.01003	0.00025197		0.01003	0.000236363		0.01003	0.000444421		0.01003	0.000113308
0.01004	-9.06271e-05		0.01004	0.000192693		0.01004	0.000179979		0.01004	0.000492574		0.01004	-7.40519e-05
0.01005	3.40862e-05		0.01005	0.000143779		0.01005	0.000160968		0.01005	0.000539881		0.01005	0.000161776
0.01006	0.000213649		0.01006	0.000152455		0.01006	0.000147657		0.01006	0.000521747		0.01006	0.0003617
0.01007	0.00015093		0.01007	0.000183326		0.01007	0.000193354		0.01007	0.000553591		0.01007	0.000254675
0.01008	0.000322325		0.01008	0.000264736		0.01008	0.00022304		0.01008	0.000587909		0.01008	0.000460705
0.01009	0.000201613		0.01009	8.7394e-05		0.01009	0.00011816		0.01009	0.000588318		0.01009	0.000224336
0.01011	0.00020394		0.01011	0.000252611		0.0101	0.000241649		0.0101	0.000540626		0.0101	0.000183947
0.01012	0.000317625		0.01012	0.000191531		0.01011	0.000179865		0.01011	0.000503766		0.01011	-4.6715e-05
0.01012	0.00014933		0.01012	6.04373e-06		0.01012	0.000158993		0.01012	0.000548912		0.01012	9.00777e-05
0.01014	-2.49272e-05		0.01014	-1.48524e-05		0.01013	6.6749e-05		0.01013	0.000511479		0.01013	0.000256257
0.01014	-0.000205386		0.01014	4.79823e-05		0.01014	0.000191667		0.01014	0.000464653		0.01014	0.000166407
0.01015	-8.82769e-05		0.01015	8.9798e-05		0.01015	0.000224777		0.01015	0.000461196		0.01015	0.000402294
0.01016	9.22267e-05		0.01016	0.00023607		0.01016	0.000222995		0.01016	0.000424385		0.01016	0.000313736
0.01017	-4.56937e-05		0.01017	0.000208971		0.01017	0.000199403		0.01017	0.000378495		0.01017	0.000283222
0.01019	-1.29541e-05		0.01019	0.000288978		0.01018	7.47093e-05		0.01018	0.000366042		0.01018	5.84833e-05
0.01019	0.000164503		0.01019	0.000153724		0.01019	0.000157681		0.01019	0.000412913		0.01019	0.000175714
0.0102	0.000118856		0.0102	-3.19428e-05		0.0102	6.54981e-05		0.0102	0.000427591		0.0102	0.000216807
0.01021	6.09956e-05		0.01021	6.71405e-05		0.01021	0.000135732		0.01021	0.000389275		0.01021	0.000306282
0.01022	1.29489e-05		0.01022	9.15905e-05		0.01022	0.000122606		0.01022	0.000386267		0.01022	0.000119663
0.01023	4.33435e-05		0.01023	0.000117909		0.01023	0.000215126		0.01023	0.000343541		0.01023	0.000234147
0.01024	0.000134593		0.01024	0.000303365		0.01024	0.000232663		0.01024	0.00030536		0.01024	0.000190428
0.01025	0.000315471		0.01025	0.000139113		0.01025	0.000296163		0.01025	0.000258914		0.01025	0.000423897
0.01026	0.000441213		0.01026	3.9543e-05		0.01026	0.000171562		0.01026	0.000301704		0.01026	0.000290279
0.01027	0.000260475		0.01027	0.000101531		0.01027	0.000169329		0.01027	0.000348949		0.01026	0.00024719
0.01028	7.97358e-05		0.01028	-6.89686e-05		0.01028	0.000139737		0.01028	0.000392232		0.01027	1.15828e-05
0.01029	0.000100624		0.01029	0.000116421		0.01029	8.95447e-05		0.01029	0.000412469		0.01029	3.22684e-05
0.0103	0.000280684		0.0103	0.000169155		0.0103	0.000212712		0.0103	0.000405311		0.0103	0.000121858
0.01031	0.000241755		0.01031	0.000148793		0.01031	0.000206478		0.01031	0.000450578		0.01031	8.56499e-05
0.01032	0.000401975		0.01032	0.000130581		0.01032	8.35426e-05		0.01032	0.00049827		0.01032	0.000149594
0.01033	0.000581689		0.01033	5.17982e-05		0.01033	0.000148852		0.01033	0.000532419		0.01033	0.000373004
0.01034	0.00041222		0.01034	8.32526e-05		0.01034	0.000267751		0.01034	0.000574797		0.01034	0.000140548
0.01035	0.000231462		0.01035	9.41768e-05		0.01035	0.000179713		0.01035	0.000613004		0.01035	0.000279407
0.01036	5.493e-05		0.01036	0.000117636		0.01036	0.000130584		0.01036	0.000615348		0.01036	0.000245634
0.01037	0.00012088		0.01037	0.000301196		0.01036	9.85707e-05		0.01036	0.000597427		0.01037	0.000180399
0.01038	0.000163214		0.01038	0.000454145		0.01038	0.000112832		0.01038	0.00055108		0.01038	3.15782e-05
0.01039	0.000241906		0.01039	0.000268837		0.01039	0.000201802		0.01039	0.000528216		0.01039	0.000116706
0.0104	0.000279592		0.0104	9.21422e-05		0.0104	0.000188085		0.0104	0.000568315		0.0104	0.000117578
0.01041	0.000100664		0.01041	7.77704e-05		0.0104	0.000149053		0.0104	0.000537181		0.01041	0.000352145
0.01042	7.83131e-05		0.01042	0.000260728		0.01042	0.000161775		0.01042	0.000539741		0.01042	0.000365223
0.01043	0.000206003		0.01043	0.00018768		0.01043	3.73634e-05		0.01043	0.000524493		0.01043	0.000129167
0.01044	2.54591e-05		0.01044	2.82386e-06		0.01044	-1.61185e-05		0.01044	0.000480427		0.01044	0.000281703
0.01045	-8.29667e-05		0.01045	3.27948e-05		0.01045	0.000108428		0.01045	0.000440656		0.01044	0.000136486
0.01046	9.71044e-05		0.01046	0.000215444		0.01046	0.000233384		0.01046	0.000406197		0.01045	0.000369109
0.01047	0.000187735		0.01047	7.16292e-05		0.01047	0.000183264		0.01047	0.000451157		0.01046	0.000153047
0.01048	1.0844e-05		0.01048	0.000113333		0.01048	5.89879e-05		0.01048	0.000499227		0.01047	0.000274654
0.01049	0.000164297		0.01049	0.000298126		0.01049	0.000173864		0.01049	0.000526552		0.01048	6.50066e-05
0.0105	0.000126611		0.0105	0.00032216		0.0105	0.000243375		0.0105	0.000483268		0.01049	0.000169805
0.01051	-5.32719e-05		0.01051	0.00027697		0.0105	0.000201657		0.0105	0.000513156		0.0105	0.000171001
0.01052	-3.30662e-06		0.01052	9.26398e-05		0.01051	0.000216882		0.01051	0.000467208		0.01052	0.000254329
0.01053	0.000177233		0.01053	6.72352e-05		0.01052	0.000124155		0.01052	0.000423538		0.01053	8.5977e-05
0.01054	0.000105461		0.01054	0.000116467		0.01053	0.000247366		0.01053	0.000378489		0.01054	0.000148332
0.01055	-7.52909e-05		0.01055	0.00017226		0.01054	0.000176572		0.01054	0.000365022		0.01055	0.000190135
0.01056	-0.000218109		0.01056	0.000164		0.01056	5.54131e-05		0.01056	0.000326074		0.01056	0.000233287
0.01057	-3.72967e-05		0.01057	0.000124466		0.01056	0.000177549		0.01056	0.000278626		0.01056	0.000290157
0.01058	0.000143247		0.01058	0.000214427		0.01058	0.000134645		0.01058	0.00028442		0.01057	0.000137238
0.01059	0.000143969		0.01059	8.2451e-05		0.01058	9.85369e-06		0.01058	0.000330623		0.01058	0.00037292
0.0106	-3.40865e-05		0.0106	5.16196e-05		0.0106	0.000111601		0.0106	0.000376154		0.01059	0.000344276
0.01061	-2.5294e-05		0.01061	0.000132192		0.01061	0.000236574		0.01061	0.000421819		0.0106	0.000274003
0.01062	-8.54445e-05		0.01062	7.99607e-07		0.01062	0.000287758		0.01062	0.000469657		0.01061	0.00024983
0.01063	9.38306e-05		0.01063	2.44557e-05		0.01062	0.000162633		0.01062	0.000517777		0.01062	0.000176212
0.01064	0.000191365		0.01064	0.00020897		0.01063	3.75071e-05		0.01063	0.000564161		0.01063	2.7005e-05
0.01065	0.000208132		0.01065	0.000233535		0.01065	8.76351e-05		0.01065	0.000609894		0.01064	0.000135185
0.01066	7.57541e-05		0.01066	0.000263686		0.01066	0.000212784		0.01066	0.000614349		0.01065	0.000117675
0.01067	0.00010479		0.01067	0.000179826		0.01067	0.000337934		0.01067	0.000569476		0.01066	0.000304968
0.01068	0.000284815		0.01068	0.000309735		0.01067	0.000402729		0.01067	0.000521636		0.01067	0.00041031
0.01069	0.000235727		0.01069	0.000124956		0.01068	0.000277625		0.01068	0.00047459		0.01068	0.000174344
0.0107	5.64849e-05		0.0107	5.99835e-05		0.01069	0.000152522		0.01069	0.000427269		0.01069	0.00024889
0.01071	0.000120095		0.01071	0.000243554		0.0107	0.000188948		0.0107	0.00042668		0.0107	0.000484986
0.01072	0.000165616		0.01072	0.00019999		0.01071	0.000313921		0.01071	0.000427041		0.01071	0.000422032
0.01073	-1.42312e-05		0.01073	0.000140195		0.01072	0.000210318		0.01072	0.000425179		0.01072	0.000193703
0.01074	-0.000194762		0.01074	0.000146259		0.01073	8.51935e-05		0.01073	0.00043201		0.01073	0.00042807
0.01075	-9.88392e-05		0.01075	0.00019507		0.01074	-3.99309e-05		0.01074	0.000480351		0.01074	0.000288386
0.01076	7.89762e-05		0.01076	0.000247745		0.01075	6.15566e-05		0.01075	0.0005277		0.01075	0.000237901
0.01077	0.000209334		0.01077	0.000249028		0.01076	0.000185828		0.01076	0.000540765		0.01076	0.000188542
0.01078	2.96856e-05		0.01078	0.00019332		0.01077	0.000122949		0.01077	0.000563762		0.01077	0.000152991
0.01079	-0.000151127		0.01079	0.000145834		0.01078	2.0243e-06		0.01078	0.000539816		0.01078	0.000273631
0.0108	-0.000142171		0.0108	0.000171115		0.01079	0.000126997		0.01079	0.000495253		0.01079	6.53783e-05
0.01081	3.8734e-05		0.01081	0.000193329		0.0108	0.000181019		0.0108	0.000470104		0.0108	0.000170471
0.01082	0.000219639		0.01082	0.000376452		0.01081	5.63596e-05		0.01081	0.000457685		0.01081	0.000211167
0.01083	0.000397913		0.01083	0.000225956		0.01082	0.000176961		0.01082	0.000465974		0.01082	0.000132766
0.01084	0.000361208		0.01084	0.000115945		0.01083	0.000302065		0.01083	0.000504991		0.01083	0.000286409
0.01085	0.00018156		0.01085	0.000301522		0.01084	0.000330479		0.01084	0.000498435		0.01084	0.000140075
0.01086	2.45208e-06		0.01086	0.000303619		0.01085	0.000205561		0.01085	0.000500531		0.01085	0.000199353
0.01087	0.000177219		0.01087	0.000118266		0.01086	0.000244069		0.01086	0.000490212		0.01086	3.63404e-05
0.01088	0.000358038		0.01088	9.12652e-05		0.01087	0.000369042		0.01087	0.000443639		0.01087	0.000270418
0.01089	0.00039869		0.01089	9.20315e-05		0.01088	0.000263415		0.01088	0.000397694		0.01088	0.000121505
0.0109	0.000217887		0.0109	0.000194224		0.01089	0.000138284		0.01089	0.000352009		0.01089	0.000356124
0.01091	0.000187384		0.01091	0.000142944		0.0109	1.31524e-05		0.0109	0.000359515		0.0109	0.000216479
0.01092	9.69282e-05		0.01092	1.28017e-05		0.01091	0.000111837		0.01091	0.000405566		0.01091	0.000245203
0.01093	-8.34935e-05		0.01093	0.000197092		0.01092	0.000196483		0.01092	0.000369219		0.01092	9.73473e-05
0.01094	-0.000264465		0.01094	8.98397e-05		0.01093	0.000142645		0.01093	0.000413579		0.01093	0.000138587
0.01095	-0.000445436		0.01095	0.000219737		0.01094	0.000265077		0.01094	0.000462069		0.01094	0.000374264
0.01096	-0.000626407		0.01096	0.000112266		0.01095	0.000152445		0.01095	0.000510558		0.01095	0.000215395
0.01096	-0.000615076		0.01096	0.000182557		0.01096	8.06745e-05		0.01096	0.000558755		0.01096	0.000307341
0.01098	-0.000434065		0.01098	0.000312067		0.01097	0.00020563		0.01097	0.000606279		0.01097	7.83564e-05
0.01099	-0.000253054		0.01099	0.000129588		0.01098	0.000210508		0.01098	0.00060397		0.01098	0.000153536
0.011	-7.20429e-05		0.011	0.000212298		0.01099	8.54856e-05		0.01099	0.000621438		0.01099	0.000186877
0.01101	0.000108968		0.01101	8.11652e-05		0.011	3.95213e-05		0.011	0.000634277		0.011	-4.77891e-05
0.01102	0.000289979		0.01102	4.92588e-05		0.01101	0.000164494		0.01101	0.000588837		0.01101	9.21736e-05
0.01103	0.00047099		0.01103	0.000135693		0.01102	0.000254098		0.01102	0.000540466		0.01102	0.000254689
0.01104	0.000652001		0.01104	0.000306186		0.01103	0.000130439		0.01103	0.000492177		0.01103	0.00016684
0.01105	0.000578712		0.01105	0.000122088		0.01104	5.48357e-06		0.01104	0.000443898		0.01104	0.000200741
0.01106	0.000397736		0.01106	6.26553e-05		0.01105	0.000119315		0.01105	0.000442873		0.01105	0.00024097
0.01107	0.000216761		0.01107	8.3796e-05		0.01106	8.30205e-05		0.01106	0.00040572		0.01106	0.000282838
0.01108	3.57861e-05		0.01108	0.000205377		0.01107	0.000148844		0.01107	0.000359274		0.01107	0.000335257
0.01109	-9.19004e-05		0.01109	2.46864e-05		0.01108	5.82135e-05		0.01108	0.000388386		0.01108	0.000379454
0.0111	8.90044e-05		0.0111	0.00014963		0.01109	0.000174408		0.01109	0.000434606		0.01109	0.000143821
0.0111	0.000269909		0.0111	0.000168141		0.0111	0.000134076		0.0111	0.00047614		0.0111	0.000280188
0.01111	0.000250587		0.01111	0.000274151		0.01111	0.000119215		0.01111	0.000445609		0.01111	0.000243209
0.01112	6.98844e-05		0.01112	0.000250969		0.01112	0.000109654		0.01112	0.000484895		0.01112	8.79367e-06
0.01113	-0.000110993		0.01113	8.32028e-05		0.01113	0.000200148		0.01113	0.000467272		0.01113	0.000157105
0.01114	-0.000182251		0.01114	0.000265618		0.01114	0.000139702		0.01114	0.000462385		0.01114	7.67193e-05
0.01115	-1.25199e-06		0.01115	0.000179652		0.01115	0.000264798		0.01115	0.000502281		0.01115	0.000263168
0.01116	0.000179747		0.01116	5.09505e-06		0.01116	0.000389893		0.01116	0.000502226		0.01116	0.000226536
0.01117	0.000360746		0.01117	0.000126132		0.01117	0.0003508		0.01117	0.000459573		0.01117	0.000189388
0.01118	0.000541745		0.01118	0.00021123		0.01118	0.000225687		0.01118	0.000412384		0.01118	0.000236034
0.0112	0.000722745		0.0112	0.000236065		0.01119	0.000100574		0.01119	0.000364537		0.01119	0.000106448
0.01121	0.000745046		0.01121	0.00020948		0.0112	0.000132562		0.0112	0.000316525		0.0112	0.000321211
0.01122	0.000564074		0.01122	0.000131248		0.01121	0.000257114		0.01121	0.00027359		0.01121	0.000206706
0.01122	0.000383102		0.01122	0.000313095		0.01122	0.000269272		0.01122	0.000283		0.01122	0.000168064
0.01123	0.00020213		0.01123	0.000135555		0.01123	0.000145071		0.01123	0.000330376		0.01123	0.000257537
0.01124	2.11579e-05		0.01124	-4.93547e-05		0.01124	1.99947e-05		0.01124	0.000378655		0.01124	8.47982e-05
0.01125	0.000159792		0.01125	8.45699e-05		0.01125	-0.000105082		0.01125	0.000426261		0.01125	0.000146898
0.01126	0.00034074		0.01126	0.000204887		0.01126	1.8653e-05		0.01126	0.000474165		0.01126	0.000197161
0.01127	0.000521687		0.01127	0.000181125		0.01127	0.000143755		0.01127	0.000520737		0.01127	0.000154933
0.01128	0.000471967		0.01128	2.50206e-06		0.01128	0.00016401		0.01128	0.000555323		0.01128	-8.07772e-05
0.01129	0.000290992		0.01129	0.00018799		0.01129	3.88281e-05		0.01129	0.00058628		0.01129	0.000123319
0.0113	0.000110017		0.0113	0.00021413		0.0113	-8.63537e-05		0.0113	0.000542166		0.0113	0.000165053
0.01131	-7.09582e-05		0.01131	0.000229661		0.01131	-0.000211536		0.01131	0.000539168		0.01131	0.000199989
0.01132	-0.000222227		0.01132	0.000111844		0.01132	-0.000336717		0.01132	0.000562287		0.01132	0.000324341
0.01133	-4.12799e-05		0.01133	0.000295748		0.01133	-0.000398985		0.01133	0.000542991		0.01133	9.01717e-05
0.01134	0.000139667		0.01134	0.000166916		0.01134	-0.000273816		0.01134	0.000506224		0.01134	0.000140756
0.01135	0.000320615		0.01135	0.000352589		0.01135	-0.000148646		0.01135	0.000529603		0.01135	0.000202329
0.01136	0.000198899		0.01136	0.000402753		0.01136	-2.3477e-05		0.01136	0.000539319		0.01136	0.000223518
0.01137	1.79517e-05		0.01137	0.000223282		0.01137	0.000101692		0.01137	0.00049512		0.01136	0.000301695
0.01138	-0.000162996		0.01138	4.06451e-05		0.01138	9.80084e-05		0.01138	0.000509463		0.01138	0.000125052
0.01139	-0.000130246		0.01139	-0.00014311		0.01139	2.68546e-05		0.01139	0.000557366		0.01139	0.000167478
0.0114	5.06503e-05		0.0114	2.16919e-05		0.0114	0.00015198		0.0114	0.000605518		0.0114	0.000356332
0.01141	0.000231546		0.01141	0.000207251		0.01141	0.000277106		0.01141	0.000651721		0.01141	0.000262635
0.01142	5.18837e-05		0.01142	0.000391088		0.01142	0.000355343		0.01142	0.000632748		0.01142	0.000259893
0.01143	0.000128642		0.01143	0.000206295		0.01143	0.000230212		0.01143	0.000586721		0.01143	2.88615e-05
0.01144	0.000309401		0.01144	0.000134371		0.01144	0.000105081		0.01144	0.000564418		0.01144	0.000177766
0.01145	0.000447356		0.01145	0.000307583		0.01145	1.99784e-05		0.01145	0.000535812		0.01145	0.000243887
0.01146	0.000266385		0.01146	0.000343183		0.01146	0.00014466		0.01146	0.000488821		0.01146	9.72125e-05
0.01147	8.54151e-05		0.01147	0.000258506		0.01147	0.000166607		0.01147	0.000449223		0.01147	0.000137057
0.01148	-9.55551e-05		0.01148	8.04318e-05		0.01148	0.00025896		0.01148	0.000460488		0.01148	0.000205054
0.01149	-0.000197638		0.01149	0.00025951		0.01149	0.00013395		0.01149	0.000504017		0.01149	0.000204471
0.0115	-1.66906e-05		0.0115	0.00033958		0.0115	8.94001e-06		0.0115	0.00055063		0.0115	0.000139408
0.01151	0.000164257		0.01151	0.000154351		0.01151	0.000116114		0.01151	0.000549574		0.01151	9.70741e-05
0.01152	0.000345204		0.01152	3.11102e-05		0.01152	0.000241172		0.01152	0.000504935		0.01151	0.000136246
0.01153	0.000175137		0.01153	0.000215549		0.01153	0.0001751		0.01153	0.000527602		0.01152	0.000213333
0.01154	-4.75789e-06		0.01154	0.00022809		0.01154	0.000166097		0.01154	0.000575755		0.01154	0.00017632
0.01155	-5.2175e-05		0.01155	0.00010932		0.01155	0.000250264		0.01155	0.000623994		0.01154	0.000247751
0.01156	0.000128588		0.01156	0.000294258		0.01156	0.000125134		0.01156	0.000670115		0.01155	9.77291e-05
0.01157	0.000154125		0.01157	0.000149086		0.01157	3.57764e-09		0.01157	0.000710276		0.01157	0.000245276
0.01158	2.64025e-05		0.01158	0.000192519		0.01158	-8.64234e-05		0.01158	0.000755904		0.01158	0.000182267
0.01159	0.000206835		0.01159	0.00037743		0.01158	3.85828e-05		0.01158	0.0007919		0.01159	0.000418637
0.0116	0.000147695		0.0116	0.000222809		0.01159	0.000161094		0.01159	0.000747826		0.0116	0.000310605
0.01161	0.000327694		0.01161	3.98016e-05		0.0116	7.05354e-05		0.0116	0.000701778		0.01161	0.000100341
0.01162	0.000192366		0.01162	0.000140759		0.01161	0.000137862		0.01161	0.000657202		0.01162	0.000241736
0.01163	0.000214455		0.01163	0.000149417		0.01162	9.38535e-05		0.01162	0.000610191		0.01163	1.27218e-05
0.01164	0.000305396		0.01164	0.000191113		0.01163	0.00021425		0.01163	0.000566925		0.01164	0.000219872
0.01165	0.00012465		0.01165	9.43686e-05		0.01165	8.91482e-05		0.01165	0.000521512		0.01165	0.000305127
0.01166	5.60328e-05		0.01166	0.000234218		0.01166	-3.59538e-05		0.01166	0.000519687		0.01165	0.000254057
0.01167	0.000226796		0.01167	9.58083e-05		0.01167	-5.05344e-05		0.01167	0.000545749		0.01166	0.000173644
0.01168	4.58909e-05		0.01168	0.000191118		0.01168	7.44333e-05		0.01168	0.000568448		0.01167	0.000167187
0.01169	-0.000135014		0.01169	0.000166188		0.01169	0.000196943		0.01169	0.000574531		0.01168	6.71787e-05
0.0117	-0.000158409		0.0117	0.00014194		0.0117	0.000208228		0.0117	0.000605819		0.01169	0.000274167
0.01171	2.21065e-05		0.01171	-4.34229e-05		0.01171	0.00021393		0.01171	0.000567214		0.0117	0.000150262
0.01172	0.000200751		0.01172	-7.76564e-05		0.01172	0.000119759		0.01172	0.000569716		0.01171	0.000190784
0.01173	0.000142354		0.01173	0.000106498		0.01172	0.00012836		0.01172	0.000574715		0.01172	0.000235226
0.01174	0.000142006		0.01174	0.0001853		0.01173	0.000182462		0.01173	0.000606768		0.01173	0.000277257
0.01175	-3.84734e-05		0.01175	0.000309989		0.01174	0.000157186		0.01174	0.000641105		0.01174	0.00043829
0.01176	-2.04301e-05		0.01176	0.000133141		0.01175	0.000155884		0.01175	0.0005942		0.01175	0.00020563
0.01177	-0.000159123		0.01177	5.18253e-05		0.01176	3.17012e-05		0.01176	0.000559006		0.01176	2.92913e-05
0.01178	-0.000135492		0.01178	0.000234612		0.01177	9.31068e-05		0.01177	0.000603994		0.01177	0.000264001
0.01179	4.51247e-05		0.01179	0.00020877		0.01178	0.000218129		0.01178	0.000607329		0.01178	0.00011615
0.0118	0.000225888		0.0118	2.34349e-05		0.01179	0.000197928		0.01179	0.000559637		0.01179	0.000226081
0.01181	5.69433e-05		0.01181	0.000152002		0.0118	7.28258e-05		0.0118	0.000511663		0.0118	0.000197708
0.01182	0.000103641		0.01182	3.18602e-05		0.01181	-5.10298e-05		0.01181	0.00046376		0.01181	0.000327434
0.01183	-7.71047e-05		0.01183	0.000213971		0.01182	7.40251e-05		0.01182	0.000431597		0.01182	0.000281473
0.01184	-0.00021633		0.01184	0.000245049		0.01183	0.00019908		0.01183	0.000453783		0.01183	0.000131649
0.01185	-3.57793e-05		0.01185	0.000228093		0.01184	0.000108732		0.01184	0.000407027		0.01184	0.000214777
0.01186	8.28409e-05		0.01186	0.000208852		0.01185	-1.63621e-05		0.01185	0.000358901		0.01185	2.0085e-05
0.01187	9.19344e-05		0.01187	0.000127192		0.01186	-7.00502e-05		0.01186	0.000313914		0.01186	0.000251614
0.01188	0.000271961		0.01188	0.000160485		0.01187	5.51301e-05		0.01187	0.00036108		0.01187	0.000109593
0.01189	0.000248715		0.01189	0.00018051		0.01188	0.00018031		0.01188	0.000407683		0.01188	6.98459e-05
0.0119	6.82066e-05		0.0119	0.000105244		0.01189	0.000305491		0.01189	0.000454128		0.01189	0.000162946
0.01191	0.00011144		0.01191	7.95959e-05		0.0119	0.000430671		0.0119	0.000492823		0.0119	3.0725e-06
0.01192	0.000172914		0.01192	0.000262876		0.01191	0.000555851		0.01191	0.000538552		0.01191	0.000225398
0.01193	0.000230978		0.01193	0.00033621		0.01192	0.000504519		0.01192	0.000586244		0.01192	0.000301619
0.01194	5.5656e-05		0.01194	0.000152612		0.01193	0.000379331		0.01193	0.000590433		0.01193	0.000261976
0.01195	-0.000117279		0.01195	0.000184395		0.01194	0.000254142		0.01194	0.000548679		0.01194	2.95956e-05
0.01196	6.35328e-05		0.01196	0.000102591		0.01195	0.000128953		0.01195	0.000547274		0.01195	9.58328e-06
0.01197	0.000244233		0.01197	7.89748e-05		0.01196	3.76432e-06		0.01196	0.000502388		0.01196	0.000233388
0.01198	0.000276461		0.01198	0.000261231		0.01197	-0.000121424		0.01197	0.000465589		0.01197	0.000114656
0.01199	9.59087e-05		0.01199	0.000182119		0.01198	-7.35598e-05		0.01198	0.000505247		0.01198	0.000310006
0.012	-8.45234e-05		0.012	0.000160743		0.01199	5.1027e-05		0.01199	0.000486753		0.01199	0.00040723
0.01201	2.70316e-05		0.01201	0.000337233		0.012	0.00017589		0.012	0.000477124		0.012	0.000171089
0.01202	0.000207795		0.01202	0.000262183		0.01201	0.00030076		0.01201	0.000521285		0.01201	6.37357e-05
0.01202	0.000311945		0.01202	7.84949e-05		0.01202	0.000223578		0.01202	0.000514478		0.01202	0.000299417
0.01204	0.00013138		0.01204	0.000211094		0.01203	9.85315e-05		0.01203	0.000520355		0.01203	0.00022301
0.01205	-4.91658e-05		0.01205	0.000274019		0.01204	0.000134513		0.01204	0.000543196		0.01204	1.01454e-05
0.01206	-9.3928e-06		0.01206	0.000169203		0.01205	0.000174755		0.01205	0.000496821		0.01205	0.000139319
0.01207	5.78817e-05		0.01207	0.00014822		0.01206	4.99853e-05		0.01206	0.00045294		0.01206	-9.38472e-05
0.01208	-0.000121177		0.01208	0.000185508		0.01207	-7.51451e-05		0.01207	0.000442361		0.01207	0.000136596
0.01209	-0.000173428		0.01209	0.000367337		0.01208	-0.000200275		0.01208	0.000484891		0.01208	0.000204973
0.0121	-6.98191e-06		0.0121	0.00023181		0.01209	-0.000102548		0.01209	0.000469563		0.01209	2.51716e-05
0.01211	-5.03281e-05		0.01211	0.000110021		0.0121	2.26133e-05		0.0121	0.000460715		0.0121	0.000260162
0.01212	0.000130354		0.01212	0.000295508		0.01211	0.000147775		0.01211	0.000506736		0.01211	0.00026508
0.01213	0.000311037		0.01213	0.000463053		0.01212	0.000268196		0.01212	0.000551174		0.01212	0.000149295
0.01214	0.000208617		0.01214	0.000279302		0.01213	0.000143345		0.01213	0.000599033		0.01213	0.000375195
0.01215	2.77758e-05		0.01215	0.000218627		0.01214	0.000197682		0.01214	0.000643751		0.01214	0.000335011
0.01216	-0.000153066		0.01216	0.000402189		0.01215	0.000111097		0.01215	0.000645679		0.01215	0.000101117
0.01217	-0.000141122		0.01217	0.000356287		0.01216	0.000203202		0.01216	0.000680936		0.01216	0.00024936
0.01218	3.9489e-05		0.01218	0.000332454		0.01217	7.82289e-05		0.01217	0.000649862		0.01217	0.00021857
0.01219	0.000220301		0.01219	0.000164209		0.01218	4.64027e-05		0.01218	0.00060185		0.01218	-1.32504e-05
0.01219	0.000161358		0.01219	0.000349665		0.01219	0.000170763		0.01219	0.000555041		0.01219	5.62312e-05
0.0122	0.000342122		0.0122	0.000250301		0.0122	0.000245779		0.0122	0.000597936		0.0122	0.000282874
0.01221	0.000522887		0.01221	0.000380472		0.01221	0.000121503		0.01221	0.000575119		0.01221	4.70349e-05
0.01223	0.000470893		0.01223	0.000427938		0.01222	0.000110336		0.01222	0.000536923		0.01222	4.20827e-06
0.01223	0.000290013		0.01223	0.000329283		0.01223	9.13893e-05		0.01223	0.000580015		0.01223	3.99569e-05
0.01224	0.000109173		0.01224	0.000305209		0.01224	0.000141223		0.01224	0.000557003		0.01224	0.000107483
0.01226	7.04942e-05		0.01226	0.000193246		0.01225	0.000266196		0.01225	0.000517475		0.01225	0.000128227
0.01227	0.000212412		0.01227	0.000249989		0.01226	0.00017361		0.01226	0.000559569		0.01226	0.000361876
0.01228	3.26792e-05		0.01228	0.000245672		0.01227	0.000186624		0.01227	0.000586032		0.01227	0.000165994
0.01229	-8.94304e-05		0.01229	0.000260933		0.01228	0.000122342		0.01228	0.000539803		0.01228	6.59429e-05
0.0123	8.85025e-05		0.0123	0.00033891		0.01229	2.33091e-06		0.01229	0.00050184		0.01229	0.00027306
0.01231	-3.89696e-05		0.01231	0.000160861		0.0123	0.000124953		0.0123	0.0004561		0.0123	3.82666e-05
0.01231	-1.82517e-05		0.01231	0.000174829		0.01231	0.000246017		0.01231	0.000413682		0.01231	0.000196868
0.01232	0.000162227		0.01232	0.000271597		0.01232	0.000170782		0.01232	0.00036948		0.01232	0.000148548
0.01233	0.000342716		0.01233	0.000220073		0.01233	6.07419e-05		0.01233	0.000411373		0.01233	8.53089e-05
0.01235	0.000523212		0.01235	0.000387113		0.01234	0.000185436		0.01234	0.000448993		0.01234	0.000320472
0.01235	0.000471738		0.01235	0.000362438		0.01235	0.000122602		0.01235	0.000493305		0.01235	0.000202654
0.01236	0.000290961		0.01236	0.000290255		0.01236	2.3043e-06		0.01236	0.000463221		0.01236	0.000344656
0.01237	0.000116087		0.01237	0.000163862		0.01237	0.000126025		0.01237	0.000457025		0.01237	0.000110755
0.01238	0.000170182		0.01238	0.000174381		0.01238	0.000249167		0.01238	0.00042804		0.01238	0.000315298
0.01239	7.82919e-06		0.01239	0.000196057		0.01239	0.000166999		0.01239	0.00045692		0.01239	0.000402095
0.0124	0.000187525		0.0124	0.000379511		0.0124	4.1897e-05		0.0124	0.000501586		0.0124	0.000210548
0.01241	0.000332978		0.01241	0.00037709		0.01241	-2.00895e-05		0.01241	0.000542661		0.01241	0.000136241
0.01242	0.000159539		0.01242	0.000191602		0.01242	0.000105057		0.01242	0.000560029		0.01242	9.97057e-05
0.01243	0.000245433		0.01243	6.72048e-06		0.01243	0.000230204		0.01243	0.000513902		0.01243	0.000240559
0.01244	0.000426236		0.01244	0.000177219		0.01244	0.000294214		0.01244	0.000467624		0.01244	4.63214e-06
0.01245	0.000330683		0.01245	0.00011135		0.01245	0.00016966		0.01245	0.000423071		0.01245	-0.000151945
0.01246	0.000150916		0.01246	7.27966e-05		0.01246	4.46407e-05		0.01246	0.000380017		0.01246	8.3807e-05
0.01247	0.000254515		0.01247	0.000213559		0.01247	-2.29219e-05		0.01247	0.000350759		0.01247	0.000319916
0.01248	0.000266848		0.01248	3.00215e-05		0.01248	0.000102121		0.01248	0.000392122		0.01248	0.000394485
0.01249	0.000137723		0.01249	0.000153637		0.01249	0.00022687		0.01249	0.000433693		0.01249	0.00016406
0.0125	0.000148513		0.0125	0.000293696		0.01249	0.000192015		0.01249	0.000474148		0.0125	0.000240742
0.01251	-3.22989e-05		0.01251	0.000192823		0.0125	6.71371e-05		0.0125	0.000514822		0.01251	0.000283435
0.01252	-2.3934e-05		0.01252	0.000102036		0.01252	0.000166051		0.01252	0.000557949		0.01252	0.000137813
0.01253	0.000156943		0.01253	8.1714e-05		0.01253	0.00025011		0.01253	0.000553431		0.01253	0.000203858
0.01254	0.000337821		0.01254	0.000208714		0.01254	0.000125192		0.01254	0.000518995		0.01254	0.000220887
0.01255	0.000182086		0.01255	0.000187128		0.01255	0.000107645		0.01255	0.000521483		0.01255	0.000301452
0.01256	2.47536e-06		0.01256	3.24844e-06		0.01256	0.000204515		0.01256	0.000565131		0.01256	6.50651e-05
0.01257	4.94777e-05		0.01257	0.000180036		0.01257	0.000134447		0.01257	0.000570799		0.01257	0.000169676
0.01258	0.000130651		0.01258	0.000364932		0.01258	7.05717e-05		0.01258	0.000580997		0.01258	0.000208452
0.01259	0.000152187		0.01259	0.000238696		0.01259	0.000157496		0.01259	0.000626462		0.01259	0.000131928
0.0126	2.83328e-05		0.0126	0.000224911		0.0126	0.000281336		0.0126	0.000629254		0.01259	0.000295561
0.01261	0.000208725		0.01261	4.04195e-05		0.01261	0.000244308		0.01261	0.000653183		0.0126	0.000228175
0.01262	7.53284e-05		0.01262	0.000145054		0.01262	0.000119285		0.01262	0.000605682		0.01262	7.35389e-06
0.01263	-0.000104596		0.01263	0.00029716		0.01263	0.000112647		0.01263	0.000557529		0.01263	0.000242354
0.01264	-0.000189417		0.01264	0.000196277		0.01264	0.000235829		0.01264	0.000560118		0.01264	0.000281065
0.01265	-1.0428e-05		0.01265	0.000380312		0.01265	0.000180458		0.01265	0.000579797		0.01265	4.80168e-05
0.01266	0.00016845		0.01266	0.00024986		0.01266	5.54002e-05		0.01266	0.000536363		0.01266	0.000179499
0.01267	0.000114807		0.01267	0.000195376		0.01267	6.94357e-05		0.01267	0.000495566		0.01267	0.000346439
0.01268	-6.60057e-05		0.01268	0.000145693		0.01268	0.000131564		0.01268	0.000448413		0.01268	0.00026826
0.01269	6.99537e-06		0.01269	0.000298365		0.01269	7.96083e-06		0.01269	0.000484196		0.01269	7.77059e-05
0.0127	0.000187487		0.0127	0.000112977		0.0127	0.000117067		0.0127	0.00050477		0.0127	0.000157981
0.01271	0.000332649		0.01271	9.27407e-05		0.0127	0.000242146		0.0127	0.000457494		0.01271	1.02366e-05
0.01272	0.000153091		0.01272	0.00022514		0.01272	0.000282224		0.01272	0.000409904		0.01272	0.000245937
0.01273	2.69972e-05		0.01273	0.000112199		0.01273	0.00015742		0.01273	0.000375735		0.01273	0.000277769
0.01274	2.20601e-05		0.01274	0.000297687		0.01274	3.23265e-05		0.01274	0.000417861		0.01274	0.000144828
0.01275	0.000157905		0.01275	0.000164946		0.01275	-9.27675e-05		0.01275	0.000393378		0.01275	0.000211754
0.01276	0.000125781		0.01276	0.00028144		0.01276	-0.000102041		0.01276	0.000347271		0.01276	-2.35608e-05
0.01277	0.000279351		0.01277	0.000217007		0.01277	2.274e-05		0.01277	0.000360571		0.01276	6.47509e-05
0.01278	0.000241261		0.01278	0.000226522		0.01278	0.000147531		0.01278	0.000407728		0.01277	9.6297e-05
0.01279	6.07216e-05		0.01279	0.000112573		0.01279	5.52298e-05		0.01279	0.000455881		0.01278	0.000137801
0.0128	0.000109468		0.0128	1.9039e-05		0.0128	0.000179496		0.0128	0.000420669		0.01279	0.000372859
0.01281	-7.10755e-05		0.01281	1.62262e-05		0.01281	0.000237253		0.01281	0.000431383		0.0128	0.000233143
0.01282	1.33671e-05		0.01282	4.31363e-05		0.01281	0.000112408		0.01281	0.000476104		0.01281	0.000291193
0.01283	3.66569e-05		0.01283	0.000227914		0.01282	1.24366e-05		0.01282	0.000508717		0.01282	0.00013385
0.01284	0.000142895		0.01284	0.000219144		0.01283	0.000137281		0.01283	0.000502168		0.01283	1.67467e-05
0.01285	0.000322553		0.01285	0.000108379		0.01284	0.000262126		0.01284	0.000524999		0.01284	0.000214746
0.01286	0.000435571		0.01286	0.00029344		0.01285	0.000154123		0.01285	0.000572401		0.01285	0.000131199
0.01287	0.000254911		0.01287	0.000479198		0.01286	2.93081e-05		0.01286	0.000569653		0.01286	0.00028215
0.01288	0.000152035		0.01288	0.00058926		0.01287	-7.72469e-06		0.01287	0.000581091		0.01287	5.00453e-05
0.01289	0.000332611		0.01289	0.000403427		0.01288	0.000117369		0.01288	0.000628625		0.01288	0.000184395
0.0129	0.000424355		0.0129	0.000217593		0.0129	0.000242463		0.0129	0.000658597		0.01289	0.000225414
0.01291	0.00024379		0.01291	0.000124782		0.0129	0.000173803		0.0129	0.000610905		0.0129	0.000117086
0.01292	6.38726e-05		0.01292	0.000162086		0.01291	4.8928e-05		0.01291	0.000563507		0.01291	0.000115943
0.01293	-0.000111719		0.01293	2.03941e-05		0.01292	-7.60397e-05		0.01292	0.00051755		0.01293	0.000225481
0.01294	5.33009e-05		0.01294	0.000205278		0.01293	-1.04401e-05		0.01293	0.000472231		0.01293	0.000185816
0.01295	0.000232768		0.01295	0.000236834		0.01294	0.000114637		0.01294	0.000439158		0.01294	0.000237493
0.01296	0.000412341		0.01296	0.000105356		0.01295	0.000239565		0.01295	0.000448051		0.01295	0.000289653
0.01297	0.000345951		0.01297	0.000288364		0.01296	0.000285235		0.01296	0.000494119		0.01296	0.000120384
0.01298	0.000165321		0.01298	0.000156144		0.01297	0.000160086		0.01297	0.000539146		0.01297	0.00034335
0.01299	1.41436e-05		0.01299	0.000135937		0.01298	3.49373e-05		0.01298	0.000584693		0.01298	0.000179347
0.013	0.000192037		0.013	0.000202331		0.01299	-9.02114e-05		0.01299	0.000587283		0.01299	0.000246928
0.01301	0.00012704		0.01301	8.56368e-05		0.013	3.78129e-06		0.013	0.000542336		0.013	0.000466786
0.01302	0.0001602		0.01302	0.000217087		0.01301	0.000128875		0.01301	0.000504515		0.01301	0.000230399
0.01303	0.000245877		0.01303	0.000124255		0.01302	0.000253724		0.01302	0.000465867		0.01302	4.5965e-06
0.01304	0.000274567		0.01304	0.000167919		0.01303	0.000271015		0.01303	0.00049907		0.01303	0.000240261
0.01305	9.44904e-05		0.01305	0.000164611		0.01304	0.000145958		0.01304	0.000534568		0.01304	0.00010314
0.01306	8.57774e-05		0.01306	0.000349035		0.01305	8.61932e-05		0.01305	0.000502646		0.01305	0.000123065
0.01307	0.000266256		0.01307	0.000250047		0.01306	0.000210474		0.01306	0.000498015		0.01306	0.000152548
0.01308	0.000259345		0.01308	9.23388e-05		0.01307	0.000335531		0.01307	0.000456629		0.01307	0.000194953
0.01309	0.00013907		0.01309	0.000277826		0.01308	0.000296942		0.01308	0.000454735		0.01308	0.000233013
0.0131	0.000319841		0.0131	0.00016594		0.01309	0.000171817		0.01309	0.000466513		0.01309	0.000466057
0.01311	0.000437604		0.01311	1.8823e-05		0.0131	4.66914e-05		0.0131	0.000419838		0.0131	0.000441301
0.01312	0.000260669		0.01312	0.000111453		0.01311	7.68563e-05		0.01311	0.000439954		0.01311	0.000207102
0.01313	0.000319288		0.01313	0.000227058		0.01312	0.000201935		0.01312	0.000486736		0.01312	0.000215533
0.01314	0.000142555		0.01314	5.87493e-05		0.01313	0.000327014		0.01313	0.000526134		0.01313	0.000450388
0.01315	3.54811e-05		0.01315	0.000123766		0.01314	0.000305515		0.01314	0.000507069		0.01314	0.000308266
0.01316	1.4166e-05		0.01316	0.000161637		0.01315	0.000180493		0.01315	0.000496622		0.01315	0.000217114
0.01317	0.000164446		0.01317	0.000180181		0.01316	5.57857e-05		0.01316	0.000528083		0.01316	1.31586e-05
0.01318	0.000118913		0.01318	0.000105993		0.01317	6.88745e-05		0.01317	0.000480391		0.01317	0.000137459
0.01319	6.13489e-05		0.01319	7.32933e-05		0.01318	0.000193848		0.01318	0.000433935		0.01318	9.91555e-05
0.0132	0.000241102		0.0132	8.33636e-05		0.01319	0.000115888		0.01319	0.000390356		0.01319	0.000325405
0.01321	0.000420217		0.01321	9.99986e-05		0.0132	0.00010109		0.0132	0.000428391		0.0132	0.000198017
0.01322	0.000339009		0.01322	0.000120851		0.01321	-2.25421e-05		0.01321	0.00047615		0.01321	0.000161489
0.01323	0.000159965		0.01323	0.000300077		0.01322	-0.000147454		0.01322	0.000523037		0.01322	0.000122827
0.01324	-2.064e-05		0.01324	0.000166246		0.01323	-4.72193e-05		0.01323	0.000501783		0.01323	0.000111871
0.01325	-0.000201245		0.01325	0.000122188		0.01324	7.78827e-05		0.01324	0.000501989		0.01324	0.000230405
0.01326	-9.23403e-05		0.01326	0.000219879		0.01325	0.000123181		0.01325	0.000549681		0.01325	0.000189413
0.01326	8.78725e-05		0.01326	0.00022348		0.01326	0.000214505		0.01326	0.000597153		0.01326	0.000236619
0.01327	0.000266393		0.01327	0.000273671		0.01327	9.38714e-05		0.01327	0.000641292		0.01327	0.000109073
0.01329	0.000257382		0.01329	0.000326763		0.01328	-3.07041e-05		0.01328	0.000641719		0.01328	0.000260293
0.0133	7.76341e-05		0.0133	0.000142293		0.01329	5.22367e-05		0.01329	0.000595669		0.01329	2.65337e-05
0.01331	0.000101325		0.01331	0.000122128		0.0133	0.000177055		0.0133	0.000632333		0.0133	1.309e-05
0.01332	5.37655e-05		0.01332	5.99342e-05		0.01331	0.000239622		0.01331	0.000680486		0.01331	0.000247974
0.01333	0.000233825		0.01333	0.000228711		0.01332	0.000114649		0.01332	0.000675289		0.01332	0.000285572
0.01334	0.000285983		0.01334	0.0001115		0.01333	0.00011855		0.01333	0.00062901		0.01333	0.000331694
0.01335	0.000105171		0.01335	0.000181228		0.01334	0.000243523		0.01334	0.000632196		0.01334	0.000194897
0.01336	7.54971e-05		0.01336	0.000151955		0.01335	0.000256998		0.01335	0.000670229		0.01335	0.000208458
0.01337	0.000255964		0.01337	0.000336934		0.01336	0.00015953		0.01336	0.000689391		0.01336	0.000318492
0.01338	0.000266002		0.01338	0.000263888		0.01337	3.44505e-05		0.01337	0.000722081		0.01337	0.000283587
0.01339	0.000133301		0.01339	7.84326e-05		0.01338	9.00951e-05		0.01338	0.000769217		0.01338	5.74949e-05
0.0134	0.000311742		0.0134	0.000263735		0.01339	0.000112477		0.01339	0.000771316		0.01339	-1.72077e-05
0.01341	0.000446821		0.01341	0.00017792		0.0134	0.000228733		0.0134	0.000723524		0.0134	0.000214536
0.01342	0.000265916		0.01342	4.12964e-06		0.01341	0.000295875		0.01341	0.000675512		0.01341	0.000313902
0.01343	8.50115e-05		0.01343	0.000185541		0.01342	0.000171489		0.01342	0.000627807		0.01342	0.000114263
0.01344	-9.47771e-05		0.01344	0.000260883		0.01343	4.63871e-05		0.01343	0.000596933		0.01343	8.09841e-05
0.01344	3.80099e-05		0.01344	0.00023038		0.01344	-7.87149e-05		0.01344	0.000617746		0.01344	0.000151176
0.01345	0.000218482		0.01345	0.000414784		0.01345	-7.66057e-06		0.01345	0.000574286		0.01345	0.00018737
0.01346	0.000301884		0.01346	0.000341473		0.01346	0.00011751		0.01346	0.00057352		0.01346	3.38715e-05
0.01347	0.000122922		0.01347	0.000157445		0.01347	0.00024268		0.01347	0.00061442		0.01347	0.000266799
0.01348	-5.75263e-05		0.01348	2.2606e-05		0.01348	0.00036785		0.01348	0.000595869		0.01348	7.33498e-05
0.01349	-0.000236967		0.01349	0.000204405		0.01349	0.000372902		0.01349	0.000548612		0.01349	0.000162064
0.0135	-5.60619e-05		0.0135	0.000228687		0.0135	0.000247983		0.0135	0.000502037		0.0135	0.000204662
0.01351	0.000124843		0.01351	0.000214945		0.01351	0.00012299		0.01351	0.000530284		0.01351	0.00013726
0.01352	0.000157797		0.01352	0.000118622		0.01352	-2.02904e-06		0.01352	0.000508296		0.01352	9.845e-05
0.01353	-2.2496e-05		0.01353	0.000173566		0.01353	2.37773e-05		0.01353	0.000551861		0.01353	0.000140992
0.01354	-3.53261e-05		0.01354	0.000308991		0.01354	0.000148854		0.01354	0.000524062		0.01354	0.000373181
0.01355	0.000144499		0.01355	0.000176746		0.01355	0.000273831		0.01355	0.000570009		0.01355	0.000156002
0.01356	0.000324498		0.01356	0.000266148		0.01356	0.000251989		0.01356	0.000616872		0.01356	0.000113596
0.01357	0.000196394		0.01357	8.21998e-05		0.01357	0.000126877		0.01357	0.000632518		0.01357	0.000122419
0.01358	0.000209297		0.01358	0.000260085		0.01358	1.76464e-06		0.01358	0.000632273		0.01358	0.000218563
0.01359	7.37068e-05		0.01359	0.0001857		0.01359	1.95376e-05		0.01359	0.000663892		0.01359	0.000181795
0.0136	0.000101958		0.0136	0.000293104		0.0136	0.000144388		0.0136	0.000621503		0.0136	0.000238591
0.01361	0.000280357		0.01361	0.000155551		0.01361	0.000269478		0.01361	0.000583491		0.01361	0.000111212
0.01362	0.000241042		0.01362	0.000185024		0.01362	0.000254802		0.01362	0.000550426		0.01362	0.000260757
0.01363	6.0673e-05		0.01363	0.000211582		0.01363	0.000129744		0.01363	0.000505793		0.01363	0.000165263
0.01364	0.000118549		0.01364	0.000231871		0.01364	0.000103505		0.01364	0.000460316		0.01364	0.000177814
0.01365	0.000165702		0.01365	0.00010311		0.01365	0.000228479		0.01365	0.000415523		0.01365	0.000248371
0.01366	0.00023878		0.01366	0.000287232		0.01366	0.000297883		0.01366	0.000370663		0.01366	0.000283384
0.01367	0.000419345		0.01367	0.000158209		0.01367	0.000172825		0.01367	0.000411772		0.01367	0.000261782
0.01368	0.000574695		0.01368	0.000181158		0.01368	4.78096e-05		0.01368	0.000451182		0.01368	0.000163753
0.01369	0.000393924		0.01369	0.000262997		0.01369	-2.67039e-05		0.01369	0.000495872		0.01369	0.000399409
0.0137	0.000213326		0.0137	8.07965e-05		0.0137	9.84264e-05		0.0137	0.000540238		0.0137	0.000314505
0.01371	0.000192117		0.01371	0.00021063		0.01371	0.000223557		0.01371	0.00058793		0.01371	7.86415e-05
0.01372	9.16446e-05		0.01372	0.000130234		0.01372	0.000301341		0.01372	0.000635622		0.01372	0.000156997
0.01373	-8.88991e-05		0.01373	0.000155645		0.01373	0.000177795		0.01373	0.000611994		0.01373	0.000182475
0.01374	3.09474e-05		0.01374	0.000175784		0.01374	0.000271758		0.01374	0.000563981		0.01374	5.1833e-05
0.01375	0.00021001		0.01375	0.000270652		0.01375	0.000360829		0.01375	0.000517204		0.01375	9.01934e-05
0.01376	7.43093e-05		0.01376	8.57613e-05		0.01376	0.00023575		0.01376	0.000484807		0.01376	0.000129681
0.01377	0.00010542		0.01377	0.000217129		0.01377	0.000110671		0.01377	0.000445717		0.01377	0.000365264
0.01378	0.000179628		0.01378	0.00019207		0.01378	-1.39442e-05		0.01378	0.000447907		0.01378	0.000349743
0.01379	0.000224187		0.01379	7.07447e-06		0.01379	3.54436e-05		0.01379	0.000469827		0.01379	0.000114398
0.0138	0.00040439		0.0138	-0.00012835		0.0138	0.000160499		0.0138	0.000468255		0.0138	0.000264713
0.01381	0.000353583		0.01381	5.60095e-05		0.01381	0.000285354		0.01381	0.000497119		0.01381	0.000158497
0.01382	0.00017271		0.01382	0.00023033		0.01382	0.00034742		0.01382	0.000542185		0.01382	0.000198036
0.01383	-8.19518e-06		0.01383	0.000111504		0.01383	0.000222294		0.01383	0.000555107		0.01383	0.000432521
0.01384	-4.812e-05		0.01384	0.000296992		0.01384	9.71685e-05		0.01384	0.000518862		0.01384	0.000282333
0.01385	9.43865e-05		0.01385	0.000145552		0.01385	2.79107e-05		0.01385	0.000527859		0.01385	0.000244832
0.01386	8.29978e-05		0.01386	0.000182312		0.01386	0.000152829		0.01386	0.000489256		0.01385	0.000178947
0.01387	0.000201478		0.01387	0.000107258		0.01387	0.000264885		0.01387	0.000506078		0.01386	0.000219846
0.01388	2.5044e-05		0.01388	8.02632e-05		0.01388	0.000140609		0.01388	0.000527551		0.01387	0.000253419
0.01389	0.000154951		0.01389	5.67979e-05		0.01389	0.000200397		0.01389	0.000526553		0.01388	0.000284826
0.0139	0.000335683		0.0139	0.000125379		0.0139	0.000324299		0.0139	0.000478984		0.01389	0.000240215
0.01391	0.00042117		0.01391	0.000171844		0.01391	0.000200024		0.01391	0.000488792		0.0139	4.00021e-06
0.01392	0.000240604		0.01392	0.000301557		0.01392	0.000248829		0.01392	0.000536479		0.01392	0.000231538
0.01393	0.000164704		0.01393	0.000196528		0.01392	0.000276098		0.01392	0.000584092		0.01392	0.000292099
0.01394	0.000344379		0.01394	0.000381068		0.01393	0.000172783		0.01393	0.000591112		0.01393	5.71264e-05
0.01395	0.000415247		0.01395	0.000219573		0.01395	0.000138952		0.01395	0.000637064		0.01395	0.00017831
0.01396	0.000238915		0.01396	0.000120827		0.01395	9.29099e-05		0.01395	0.000685343		0.01395	0.000162702
0.01397	6.0558e-05		0.01397	0.000167606		0.01396	0.000215941		0.01396	0.000732962		0.01396	0.000261606
0.01398	-0.000118385		0.01398	0.000166003		0.01397	9.28839e-05		0.01397	0.000740667		0.01397	0.000112204
0.01399	6.06012e-05		0.01399	0.00012408		0.01398	0.000139595		0.01398	0.000697114		0.01398	0.00025936
0.014	0.000240832		0.014	5.95996e-05		0.01399	0.000171515		0.01399	0.000649203		0.01399	0.000159997
0.01401	0.000421386		0.01401	8.14197e-05		0.014	4.68641e-05		0.014	0.000601497		0.01401	0.00036364
0.01402	0.000338143		0.01402	0.000215178		0.01402	-2.51677e-05		0.01402	0.000623561		0.01401	0.000127438
0.01403	0.000303322		0.01403	0.00019562		0.01402	9.99626e-05		0.01402	0.000622281		0.01402	0.000275293
0.01404	0.000227968		0.01404	0.000142645		0.01403	0.000225093		0.01403	0.000575881		0.01403	4.04676e-05
0.01405	0.000171481		0.01405	0.00030112		0.01404	0.000299125		0.01404	0.000610945		0.01404	0.000195051
0.01406	0.000348486		0.01406	0.000190954		0.01405	0.00017398		0.01405	0.000658395		0.01405	0.000144818
0.01407	0.000175178		0.01407	0.000256677		0.01406	4.88362e-05		0.01406	0.00070249		0.01406	0.000282548
0.01408	0.000227853		0.01408	0.000238813		0.01408	-7.6308e-05		0.01408	0.00069325		0.01407	0.000241068
0.01409	7.04107e-05		0.01409	0.00021589		0.01409	-1.02566e-05		0.01409	0.000645805		0.01408	4.85305e-06
0.0141	-8.68642e-05		0.0141	3.04348e-05		0.01409	0.000114484		0.01409	0.000600777		0.01409	0.000153167
0.01411	2.73713e-05		0.01411	0.000154965		0.0141	8.80482e-05		0.0141	0.000554894		0.0141	0.000271028
0.01412	1.9415e-05		0.01412	0.000181403		0.01411	-3.69195e-05		0.01411	0.000507246		0.01411	0.000119646
0.01413	6.64296e-05		0.01413	0.000263587		0.01412	-4.96045e-05		0.01412	0.000465448		0.01412	0.000157395
0.01414	-0.000114114		0.01414	7.84609e-05		0.01413	7.54504e-05		0.01413	0.000425034		0.01413	0.000184788
0.01415	5.69227e-05		0.01415	-4.2438e-05		0.01414	0.000200443		0.01414	0.000380913		0.01414	0.000239586
0.01416	7.79503e-06		0.01416	0.000143036		0.01415	0.000324056		0.01415	0.000367451		0.01415	0.000100341
0.01417	0.000187798		0.01417	0.000143857		0.01416	0.000198907		0.01416	0.000415272		0.01416	-7.43283e-05
0.01418	9.54691e-05		0.01418	0.000196725		0.01417	7.37585e-05		0.01417	0.000463642		0.01417	3.12401e-05
0.01419	8.50133e-05		0.01419	0.000245343		0.01418	-5.13902e-05		0.01418	0.000509963		0.01418	0.000190471
0.0142	0.00026587		0.0142	0.000249655		0.01419	-3.49799e-05		0.01419	0.00053871		0.01419	0.000338857
0.01421	0.000253759		0.01421	0.000350442		0.0142	9.01903e-05		0.0142	0.000583564		0.0142	0.000277254
0.01422	7.29466e-05		0.01422	0.000164954		0.01421	0.00021536		0.01421	0.000629635		0.01421	0.000259737
0.01423	-0.000106665		0.01423	0.000174513		0.01422	0.000340531		0.01422	0.000655421		0.01422	0.000331396
0.01424	5.03901e-05		0.01424	0.000194486		0.01423	0.000400166		0.01423	0.000664608		0.01423	0.000195509
0.01425	0.000231337		0.01425	0.000253034		0.01424	0.000275248		0.01424	0.000667935		0.01424	0.000341734
0.01426	0.000412285		0.01426	6.87873e-05		0.01425	0.000282571		0.01425	0.000629127		0.01425	0.000269964
0.01427	0.000582678		0.01427	0.000114461		0.01426	0.000407489		0.01426	0.000625784		0.01426	0.00025559
0.01428	0.000404233		0.01428	0.00029678		0.01427	0.000333228		0.01427	0.00057858		0.01427	0.000170182
0.01429	0.000226795		0.01429	0.000165383		0.01428	0.000208103		0.01428	0.00057659		0.01428	0.000212719
0.0143	0.0001688		0.0143	0.000186557		0.01429	8.29774e-05		0.01429	0.000621765		0.01429	0.000253921
0.01431	0.000348113		0.01431	0.000206729		0.0143	0.000150321		0.0143	0.000667197		0.0143	0.000274128
0.01432	0.000411638		0.01432	0.000231745		0.01431	0.000275379		0.01431	0.000709271		0.01431	0.000234993
0.01433	0.000231692		0.01433	0.00025796		0.01432	0.000248886		0.01432	0.000708767		0.01432	0.000374763
0.01434	0.000292608		0.01434	0.000281114		0.01433	0.000123783		0.01433	0.000725141		0.01433	0.000140648
0.01435	0.000112057		0.01435	0.000161395		0.01434	1.31741e-06		0.01434	0.000677719		0.01434	0.000282855
0.01436	6.56058e-05		0.01436	0.000140075		0.01435	0.000126109		0.01435	0.000631343		0.01435	0.000134441
0.01437	0.000239252		0.01437	0.000199353		0.01436	0.000250381		0.01436	0.000584021		0.01436	0.000369295
0.01438	0.00028174		0.01438	0.000244178		0.01437	0.000275654		0.01437	0.000581793		0.01437	0.000212698
0.01439	0.000101317		0.01439	0.000226935		0.01438	0.000150698		0.01438	0.000608169		0.01438	0.000139986
0.0144	7.73748e-05		0.0144	5.23889e-05		0.01439	8.07962e-05		0.01439	0.000638189		0.01439	0.000286036
0.01441	0.000256555		0.01441	0.000131907		0.0144	0.000119568		0.0144	0.000679391		0.0144	0.00023876
0.01442	0.000267169		0.01442	0.000152943		0.01441	5.19424e-06		0.01441	0.000640936		0.01441	0.000378
0.01443	0.000133319		0.01443	-3.19067e-05		0.01442	0.000129304		0.01442	0.00059898		0.01442	0.000144001
0.01444	0.000313884		0.01444	6.69429e-05		0.01443	7.20105e-05		0.01443	0.000550828		0.01443	0.000280971
0.01445	0.000206842		0.01445	0.000219343		0.01444	-5.10747e-05		0.01444	0.00052748		0.01444	0.000258049
0.01446	0.000198988		0.01446	0.000120211		0.01445	7.37935e-05		0.01445	0.000572763		0.01445	0.000230848
0.01447	0.000321575		0.01447	0.000303993		0.01446	1.82175e-05		0.01446	0.000565083		0.01446	0.000192199
0.01448	0.000141532		0.01448	0.000138793		0.01447	0.000104812		0.01447	0.000588159		0.01447	0.000228329
0.01449	3.8492e-05		0.01449	0.000200333		0.01448	0.000229858		0.01448	0.000626145		0.01448	0.000118053
0.0145	0.000218443		0.0145	0.000242041		0.01449	0.000294452		0.01449	0.000584351		0.01449	-7.4033e-05
0.01451	0.000399198		0.01451	0.000256377		0.0145	0.000169429		0.0145	0.000539743		0.0145	0.000162087
0.01452	0.000580016		0.01452	0.000186924		0.01451	6.35523e-05		0.01451	0.000576745		0.01451	0.000202289
0.01452	0.000414695		0.01452	1.34746e-06		0.01452	0.000185001		0.01452	0.000595286		0.01452	0.000322399
0.01453	0.000236833		0.01453	3.22756e-05		0.01453	0.000125408		0.01453	0.000547594		0.01453	0.000486623
0.01454	0.000165034		0.01454	0.000217227		0.01454	0.000103635		0.01454	0.000499902		0.01454	0.00041902
0.01455	0.000345308		0.01455	0.000227916		0.01455	0.000118173		0.01455	0.000452444		0.01455	0.000194985
0.01456	0.000525583		0.01456	0.00026397		0.01456	0.000241721		0.01456	0.000445887		0.01456	0.000427661
0.01458	0.000468571		0.01458	0.000181183		0.01457	0.00028299		0.01457	0.000450189		0.01457	0.000288269
0.01458	0.000288006		0.01458	0.000313207		0.01458	0.000158389		0.01458	0.000462487		0.01458	0.000139581
0.01459	0.000117955		0.01459	0.000184009		0.01459	0.000181961		0.01459	0.000415851		0.01459	0.000375783
0.01461	0.000298004		0.01461	0.000107429		0.0146	0.000126761		0.0146	0.000404698		0.0146	0.00023419
0.01462	0.000239069		0.01462	0.000229769		0.01461	0.000209909		0.01461	0.000450621		0.01461	0.000465306
0.01462	0.000418831		0.01462	9.95528e-05		0.01462	9.8807e-05		0.01462	0.00049873		0.01462	0.000441484
0.01463	0.000340964		0.01463	0.000187878		0.01463	2.58634e-05		0.01463	0.0005471		0.01463	0.000368345
0.01464	0.00016099		0.01464	0.000154037		0.01464	0.000150801		0.01464	0.000595449		0.01464	0.000153936
0.01465	1.68436e-05		0.01465	0.000288023		0.01465	0.000275738		0.01465	0.000643602		0.01465	0.000272476
0.01466	0.000197387		0.01466	0.000105023		0.01466	0.00024888		0.01466	0.000689389		0.01466	0.000251075
0.01468	0.000378115		0.01468	0.000234824		0.01467	0.00012428		0.01467	0.000735811		0.01467	0.000175188
0.01469	0.000558886		0.01469	0.000208923		0.01468	0.00021333		0.01468	0.000782015		0.01468	0.000164634
0.01469	0.000434922		0.01469	0.000287034		0.01469	9.4882e-05		0.01469	0.0008006		0.01469	7.05528e-05
0.0147	0.000254104		0.0147	0.000155208		0.0147	0.000136927		0.0147	0.000754399		0.0147	0.00030425
0.01471	0.000151676		0.01471	3.00999e-05		0.01471	0.000171523		0.01471	0.00070678		0.01471	0.000236701
0.01472	0.000331598		0.01472	0.000214968		0.01472	6.14634e-05		0.01472	0.000658409		0.01472	0.000376338
0.01473	0.000188941		0.01473	0.000227345		0.01473	0.000186255		0.01473	0.000611975		0.01473	0.000242037
0.01474	0.00021527		0.01474	4.22608e-05		0.01474	0.000123644		0.01474	0.000653964		0.01474	0.000294799
0.01475	6.79029e-05		0.01475	0.00014285		0.01475	1.12456e-06		0.01475	0.000627468		0.01475	0.000252886
0.01476	-0.000112693		0.01476	0.000149378		0.01476	0.000123358		0.01476	0.000623622		0.01476	0.000353429
0.01477	5.48592e-05		0.01477	0.000188269		0.01477	0.000185144		0.01477	0.000602208		0.01477	0.000172513
0.01478	0.00022468		0.01478	0.000257152		0.01478	6.01709e-05		0.01478	0.000648492		0.01478	0.000143038
0.01479	6.02458e-05		0.01479	7.1825e-05		0.01479	6.46508e-05		0.01479	0.000694775		0.01479	0.000282005
0.0148	0.000109301		0.0148	0.000106398		0.0148	0.000189332		0.0148	0.000660514		0.0148	0.000134081
0.01481	6.86225e-05		0.01481	0.000281636		0.01481	0.00023091		0.01481	0.000653002		0.01481	0.000210772
0.01482	0.000249005		0.01482	0.000162963		0.01482	0.000110329		0.01482	0.00060687		0.01482	0.000407129
0.01483	0.000425563		0.01483	0.000177882		0.01483	0.000234989		0.01483	0.000618743		0.01483	0.000308638
0.01484	0.000336292		0.01484	0.000107526		0.01484	0.000181453		0.01484	0.000666756		0.01484	0.000116566
0.01485	0.00016027		0.01485	7.39568e-05		0.01485	0.000159519		0.01485	0.000651184		0.01485	0.000236635
0.01486	0.000221245		0.01486	0.000255657		0.01486	0.000260478		0.01486	0.000615108		0.01486	0.000378275
0.01487	0.000175982		0.01487	0.000187423		0.01487	0.000143504		0.01487	0.0006615		0.01487	0.000142593
0.01488	0.000347283		0.01488	2.47271e-06		0.01488	1.98508e-05		0.01488	0.000707583		0.01488	0.000283937
0.01489	0.000169719		0.01489	0.000180282		0.01489	0.000104981		0.01489	0.000715034		0.01489	0.000430239
0.0149	-1.07849e-05		0.0149	0.000200801		0.0149	0.000230039		0.0149	0.000763047		0.0149	0.000194068
0.01491	-4.63099e-05		0.01491	8.62381e-05		0.01491	0.000186557		0.01491	0.000743213		0.01491	-4.20522e-05
0.01492	0.000132944		0.01492	0.000244873		0.01492	6.16969e-05		0.01492	0.00069974		0.01492	8.6655e-05
0.01493	0.000313509		0.01493	0.000200043		0.01493	-3.99884e-05		0.01493	0.000698566		0.01493	0.000252428
0.01494	0.000209567		0.01494	0.000138392		0.01494	8.51464e-05		0.01494	0.000660262		0.01493	0.000173045
0.01495	3.17811e-05		0.01495	0.000158297		0.01495	0.000210281		0.01495	0.000617579		0.01494	0.000211666
0.01496	8.63158e-05		0.01496	0.000130922		0.01496	0.000335416		0.01496	0.00064302		0.01495	0.000252406
0.01497	8.8293e-05		0.01497	0.000210471		0.01497	0.000297002		0.01497	0.000682553		0.01496	0.000488393
0.01498	0.000195851		0.01498	0.000388529		0.01498	0.000171832		0.01498	0.000637226		0.01497	0.00041745
0.01499	0.000208067		0.01499	0.000208299		0.01499	4.66617e-05		0.01499	0.000589792		0.01498	0.000185619
0.015	0.000387682		0.015	2.92118e-05		0.015	-7.85085e-05		0.015	0.000602271		0.01499	4.93956e-05
0.01501	0.000369926		0.01501	0.000155749		0.01501	-0.000116078		0.01501	0.000605236		0.01501	0.000285482
0.01502	0.000190052		0.01502	0.000180165		0.01502	9.09187e-06		0.01502	0.000557083		0.01502	0.000429063
0.01503	0.000216372		0.01503	0.000266948		0.01502	0.000134261		0.01502	0.000598645		0.01503	0.000194729
0.01504	0.000397175		0.01504	0.000222064		0.01504	0.000259431		0.01504	0.000646768		0.01504	0.000230231
0.01505	0.000359705		0.01505	0.000376306		0.01505	0.0003846		0.01505	0.000634802		0.01505	0.000269694
0.01506	0.000284211		0.01506	0.000193027		0.01506	0.000356066		0.01506	0.000593812		0.01506	0.000118947
0.01507	0.000464669		0.01507	0.000131609		0.01507	0.000230952		0.01507	0.000616847		0.01506	0.000351315
0.01508	0.000292308		0.01508	0.000312842		0.01508	0.000105839		0.01508	0.000644749		0.01507	0.000359052
0.01509	0.000351639		0.01509	0.0001301		0.01508	0.000125771		0.01508	0.000689027		0.01508	0.000123417
0.0151	0.000405679		0.0151	0.000210615		0.0151	0.000250562		0.0151	0.000668253		0.01509	8.42988e-05
0.01511	0.000236933		0.01511	0.000391037		0.01511	0.000165619		0.01511	0.000621495		0.0151	0.000148046
0.01512	0.000284729		0.01512	0.000211804		0.01512	6.75842e-05		0.01512	0.000643855		0.01511	0.000374857
0.01513	0.000104703		0.01513	0.000279659		0.01513	0.000192607		0.01513	0.000638422		0.01512	0.000235254
0.01514	7.50187e-05		0.01514	0.000167297		0.01513	0.000317629		0.01513	0.000664618		0.01513	0.00026884
0.01515	-2.88135e-05		0.01515	0.000171687		0.01515	0.000206597		0.01515	0.000693523		0.01514	0.000120569
0.01516	-2.84079e-05		0.01516	0.000278438		0.01516	8.14671e-05		0.01516	0.000650268		0.01515	0.000229019
0.01517	-8.63468e-05		0.01517	0.000215344		0.01517	-4.36632e-05		0.01517	0.000615655		0.01516	0.000189572
0.01518	9.25778e-05		0.01518	0.000234637		0.01517	6.55167e-05		0.01517	0.000664124		0.01517	0.000335904
0.01519	4.54233e-05		0.01519	0.000105699		0.01518	0.000190678		0.01518	0.000712593		0.01518	0.000105883
0.0152	0.000226035		0.0152	0.000290168		0.01519	0.000315839		0.01519	0.000682108		0.01519	0.00025634
0.01521	0.000166351		0.01521	0.00030855		0.0152	0.000441001		0.0152	0.000640186		0.0152	2.71702e-05
0.01522	0.000345566		0.01522	0.000183384		0.01521	0.00040786		0.01521	0.000594455		0.01521	0.000208749
0.01523	0.00017681		0.01523	0.00026406		0.01522	0.000282693		0.01522	0.000546208		0.01522	0.000318617
0.01524	0.00022866		0.01524	8.90908e-05		0.01523	0.000157526		0.01523	0.000571683		0.01523	0.000270123
0.01525	0.000407742		0.01525	9.0665e-05		0.01524	3.23584e-05		0.01524	0.00061829		0.01524	0.000154101
0.01526	0.00035672		0.01526	0.000274663		0.01525	-1.04988e-05		0.01525	0.000601942		0.01525	0.000196244
0.01527	0.000177457		0.01527	0.000324217		0.01526	0.000114662		0.01526	0.000618062		0.01526	0.000432631
0.01528	-2.16417e-06		0.01528	0.000174482		0.01528	0.000239824		0.01528	0.000664025		0.01527	0.000292847
0.01529	-5.52731e-05		0.01529	0.000198516		0.01528	0.000364985		0.01528	0.000658054		0.01528	0.00042285
0.0153	0.000125166		0.0153	0.000220791		0.01529	0.000375874		0.01529	0.000609901		0.01529	0.000200988
0.01531	0.000305696		0.01531	0.000246842		0.0153	0.000251193		0.0153	0.000619581		0.0153	0.000348121
0.01532	0.000214208		0.01532	0.000196052		0.01531	0.000126804		0.01531	0.000661578		0.01531	0.00026275
0.01533	3.43136e-05		0.01533	0.00014596		0.01532	0.000105936		0.01532	0.000613565		0.01532	0.00026353
0.01534	8.40603e-05		0.01534	0.00029752		0.01533	0.00023079		0.01533	0.000615964		0.01533	0.000353246
0.01535	9.36404e-05		0.01535	0.000199974		0.01534	0.000293732		0.01534	0.000664117		0.01534	0.000170817
0.01536	0.000190415		0.01536	0.000384238		0.01535	0.000168976		0.01535	0.000709846		0.01535	0.000129506
0.01537	1.11369e-05		0.01537	0.000214915		0.01536	0.000172342		0.01536	0.000684032		0.01536	8.83038e-05
0.01538	0.000169519		0.01538	0.000125885		0.01537	0.000297315		0.01537	0.00064777		0.01537	0.000144227
0.01539	0.000350179		0.01539	0.000175531		0.01538	0.000226997		0.01538	0.00063928		0.01538	0.000376856
0.0154	0.000170309		0.0154	0.000157552		0.01539	0.000101939		0.01539	0.00059091		0.01539	0.000147202
0.01541	0.000229657		0.01541	0.000180165		0.0154	2.10653e-05		0.0154	0.00058207		0.0154	0.000279038
0.01542	5.3143e-05		0.01542	0.000105688		0.01541	0.000145526		0.01541	0.000533729		0.01541	0.000319196
0.01543	0.000101215		0.01543	7.7001e-05		0.01542	0.000270583		0.01542	0.000489267		0.01542	0.000210546
0.01544	7.78272e-05		0.01544	0.000253003		0.01543	0.000361925		0.01543	0.000513677		0.01543	2.42062e-05
0.01545	0.000258006		0.01545	0.000345929		0.01544	0.000236794		0.01544	0.000520917		0.01544	0.000255034
0.01546	0.000262604		0.01546	0.00030652		0.01545	0.000111662		0.01545	0.000568879		0.01545	0.000282675
0.01547	0.000142471		0.01547	0.00017628		0.01546	1.33769e-05		0.01546	0.000617129		0.01546	5.38086e-05
0.01548	0.000141422		0.01548	0.000266586		0.01547	0.000137602		0.01547	0.000665619		0.01547	0.000177934
0.01549	3.83781e-05		0.01549	0.000229474		0.01548	0.00017116		0.01548	0.000711831		0.01548	0.000412752
0.0155	0.000216815		0.0155	0.000370072		0.01549	0.000168799		0.01549	0.000757901		0.01549	0.000304296
0.01551	0.000308304		0.01551	0.000186205		0.0155	0.000141124		0.0155	0.000804802		0.0155	0.000258079
0.01552	0.000127739		0.01552	0.000169657		0.01551	1.67831e-05		0.01551	0.000811346		0.01551	0.000351792
0.01553	0.000279129		0.01553	0.000163537		0.01552	4.82434e-06		0.01552	0.000821587		0.01552	0.00036291
0.01554	0.000241838		0.01554	0.000123128		0.01553	0.000129901		0.01553	0.000795833		0.01553	0.000126704
0.01555	0.000162729		0.01555	9.74351e-05		0.01554	0.000254979		0.01554	0.000747463		0.01554	-8.22499e-05
0.01556	0.000339148		0.01556	0.000243704		0.01555	0.000161129		0.01555	0.000699385		0.01555	0.000153059
0.01557	0.000180988		0.01557	0.000201633		0.01556	3.61189e-05		0.01556	0.000652644		0.01556	0.000193297
0.01558	0.000225038		0.01558	0.000294162		0.01557	8.8369e-05		0.01557	0.00064255		0.01557	0.000333551
0.01559	6.16595e-05		0.01559	0.000149565		0.01558	0.000102494		0.01558	0.000679199		0.01558	0.000102195
0.0156	0.000117302		0.0156	0.000191427		0.01559	0.00011751		0.01559	0.00068751		0.01559	-5.92295e-05
0.0156	0.000297853		0.0156	9.6708e-05		0.0156	0.000191377		0.0156	0.000733902		0.0156	0.000172043
0.01561	0.000222449		0.01561	0.000234622		0.01561	6.8027e-05		0.01561	0.000694724		0.01561	0.000175225
0.01562	4.27169e-05		0.01562	7.0101e-05		0.01562	0.000164308		0.01562	0.000646354		0.01562	0.000242466
0.01563	0.000137703		0.01563	0.00011407		0.01563	0.000144346		0.01563	0.000693306		0.01563	0.000119719
0.01564	0.000318466		0.01564	0.000298473		0.01564	8.66e-05		0.01564	0.000662989		0.01564	0.000110621
0.01565	0.000259508		0.01565	0.000143427		0.01565	0.000211391		0.01565	0.000614977		0.01565	0.000345564
0.01567	0.000439352		0.01567	0.000197846		0.01566	9.72125e-05		0.01566	0.000614642		0.01566	0.000177551
0.01568	0.000318743		0.01568	0.000377017		0.01567	2.72497e-05		0.01567	0.000662983		0.01567	0.000247984
0.01569	0.000138284		0.01569	0.000226165		0.01568	0.000152381		0.01568	0.000710215		0.01568	9.45446e-05
0.0157	0.000198251		0.0157	0.000268072		0.01569	0.000277512		0.01569	0.000682455		0.01569	0.000136497
0.01571	0.00020661		0.01571	0.000291786		0.0157	0.000354974		0.0157	0.000654025		0.0157	0.000369307
0.01572	0.000314491		0.01572	0.000309129		0.01571	0.000230062		0.01571	0.000674082		0.01571	0.000536784
0.01572	0.000327039		0.01572	0.000304768		0.01572	0.00010515		0.01572	0.0006724		0.01572	0.000301245
0.01573	0.000193929		0.01573	0.000121304		0.01573	0.000128009		0.01573	0.000623827		0.01573	0.000315574
0.01574	1.33849e-05		0.01574	0.000219297		0.01574	0.000252958		0.01574	0.000575254		0.01574	0.000398702
0.01575	-7.08086e-05		0.01575	0.00023981		0.01575	0.000377908		0.01575	0.000543108		0.01575	0.000216122
0.01576	0.000109699		0.01576	0.000263191		0.01576	0.000254493		0.01576	0.000557862		0.01576	0.000441008
0.01577	6.24663e-05		0.01577	0.000180973		0.01577	0.000129316		0.01577	0.000512912		0.01577	0.000471823
0.01578	1.49838e-05		0.01578	0.000157713		0.01578	4.13929e-06		0.01578	0.000531551		0.01578	0.000239741
0.01579	0.000194828		0.01579	0.000177858		0.01579	-0.000121038		0.01579	0.000564929		0.01579	0.000203918
0.0158	0.000328016		0.0158	0.000266946		0.0158	-0.000181768		0.0158	0.000517478		0.0158	3.05159e-05
0.01581	0.000148238		0.01581	8.38821e-05		0.01581	-5.65983e-05		0.01581	0.000562614		0.01581	0.000259657
0.01582	3.19456e-05		0.01582	0.000254528		0.01582	6.85719e-05		0.01582	0.000572796		0.01582	0.000106734
0.01583	0.000210855		0.01583	0.000347439		0.01583	0.000193742		0.01583	0.000525143		0.01583	0.000237449
0.01584	7.22184e-05		0.01584	0.000299309		0.01584	0.000318912		0.01584	0.000476653		0.01584	2.26353e-06
0.01585	0.000105978		0.01585	0.000303843		0.01585	0.000205345		0.01585	0.000455645		0.01585	0.000224613
0.01586	0.000185781		0.01586	0.000277246		0.01586	8.02562e-05		0.01586	0.000495927		0.01586	0.000264068
0.01587	8.63034e-06		0.01587	0.000375905		0.01587	0.000153058		0.01587	0.00045016		0.01587	0.000261408
0.01588	0.000171861		0.01588	0.000379914		0.01588	0.000278147		0.01588	0.000404523		0.01588	0.000222063
0.01589	0.00011216		0.01589	0.000273359		0.01589	0.000246071		0.01589	0.000357011		0.01589	1.13763e-05
0.0159	6.51993e-05		0.0159	0.000169648		0.0159	0.000120913		0.0159	0.000352246		0.0159	0.000246506
0.01591	0.000245191		0.01591	0.000326936		0.01591	-4.24421e-06		0.01591	0.000400121		0.01591	0.000482978
0.01592	0.000426009		0.01592	0.000432997		0.01592	-0.000129402		0.01592	0.000448525		0.01592	0.000424358
0.01593	0.000567797		0.01593	0.000535182		0.01593	-6.5187e-05		0.01593	0.000496928		0.01593	0.000189203
0.01594	0.000387026		0.01594	0.00037887		0.01594	5.99832e-05		0.01594	0.000469194		0.01594	-4.62697e-05
0.01595	0.000206287		0.01595	0.000355131		0.01595	0.000185153		0.01595	0.00051564		0.01595	8.91544e-05
0.01596	2.57429e-05		0.01596	0.000296283		0.01596	0.000310324		0.01596	0.000507706		0.01596	0.000267982
0.01597	0.000154105		0.01597	0.000304885		0.01597	0.000322298		0.01597	0.00046488		0.01597	0.000346831
0.01598	0.000134768		0.01598	0.000189275		0.01598	0.000197589		0.01598	0.000511218		0.01598	0.000368724
0.01599	0.000269474		0.01599	0.000369563		0.01599	7.27977e-05		0.01599	0.000512573		0.01599	0.000242942
0.016	0.000448524		0.016	0.000235242		0.016	0.000156979		0.016	0.000523919		0.016	0.000280959
0.01601	0.000308447		0.01601	0.000363724		0.01601	6.20392e-05		0.01601	0.000554157		0.01601	0.000433964
0.01602	0.000127689		0.01602	0.000181248		0.01602	0.000186957		0.01602	0.000580582		0.01602	0.000209005
0.01603	5.20426e-05		0.01603	0.000302407		0.01603	0.000229204		0.01603	0.000532303		0.01603	0.000356674
0.01604	-5.15124e-06		0.01604	0.000300388		0.01604	0.000104146		0.01604	0.000549858		0.01604	0.000121015
0.01605	-5.12843e-05		0.01605	0.00011553		0.01605	2.09115e-05		0.01605	0.00059831		0.01605	0.000281881
0.01606	0.000129528		0.01606	6.82591e-05		0.01606	0.000145969		0.01606	0.000646173		0.01606	0.000329249
0.01607	0.00031017		0.01607	0.000250041		0.01607	0.000270099		0.01607	0.000638746		0.01607	0.000384675
0.01608	0.00044701		0.01608	0.000202076		0.01608	0.000145144		0.01608	0.000626352		0.01608	0.000149108
0.01609	0.000267088		0.01609	0.000295689		0.01608	8.78524e-05		0.01608	0.000674504		0.01609	0.000276759
0.0161	0.000326472		0.0161	0.000481036		0.01609	0.000112547		0.01609	0.000643767		0.0161	0.000255675
0.01611	0.000316693		0.01611	0.0004308		0.01611	0.000120349		0.01611	0.000597229		0.01611	2.48148e-05
0.01612	0.000440617		0.01612	0.000245053		0.01612	0.000245372		0.01612	0.000631379		0.01612	0.000208502
0.01613	0.000261401		0.01613	9.41195e-05		0.01612	0.00027923		0.01612	0.000653186		0.01613	0.000245954
0.01614	8.10718e-05		0.01614	0.000278251		0.01614	0.000154988		0.01614	0.000606199		0.01614	9.36585e-05
0.01615	-9.94793e-05		0.01615	0.000322011		0.01615	0.000186088		0.01615	0.000563856		0.01615	0.000142519
0.01616	3.97165e-05		0.01616	0.000137805		0.01616	0.000230377		0.01616	0.000515486		0.01615	0.000196643
0.01617	0.000218607		0.01617	0.000203786		0.01617	0.000106191		0.01617	0.000490753		0.01616	0.000230794
0.01618	0.000302256		0.01618	0.000239168		0.01618	1.70425e-05		0.01618	0.000500076		0.01617	0.000466417
0.01619	0.000121595		0.01619	0.000100226		0.01619	0.000141834		0.01619	0.00050263		0.01618	0.000247325
0.0162	0.000179144		0.0162	0.000285899		0.0162	5.87254e-05		0.0162	0.000488354		0.01619	0.000370095
0.01621	-8.87948e-07		0.01621	0.000313812		0.01621	0.000173698		0.01621	0.000481718		0.0162	0.000346242
0.01622	-5.56683e-05		0.01622	0.000130042		0.01622	0.000135796		0.01622	0.00052987		0.01621	0.000463322
0.01623	0.000124883		0.01623	0.000212054		0.01623	0.000204966		0.01623	0.000536473		0.01623	0.000321885
0.01624	0.000159627		0.01624	0.000237292		0.01624	0.000212855		0.01624	0.00058238		0.01623	0.000369819
0.01625	0.000218264		0.01625	0.000207907		0.01625	8.85563e-05		0.01625	0.000630734		0.01624	0.000156693
0.01626	4.08373e-05		0.01626	2.29445e-05		0.01625	0.000143913		0.01625	0.000678841		0.01625	0.000270372
0.01627	9.04259e-05		0.01627	0.00016245		0.01626	0.000268137		0.01626	0.000675847		0.01626	0.000254429
0.01628	-9.01179e-05		0.01628	0.000187201		0.01627	0.000148131		0.01627	0.000627421		0.01627	0.000165679
0.01629	2.72311e-05		0.01629	0.000258002		0.01628	2.32605e-05		0.01628	0.000600346		0.01628	0.00035902
0.0163	2.64378e-05		0.0163	0.000234705		0.01629	0.000101753		0.01629	0.000646629		0.01629	0.000126009
0.01631	7.39283e-05		0.01631	0.000102053		0.0163	0.000226799		0.0163	0.000671375		0.0163	0.000108882
0.01632	-0.000106008		0.01632	0.000281083		0.01631	0.000189328		0.01631	0.000624233		0.01631	0.000344463
0.01633	-0.000187585		0.01633	0.00016162		0.01632	6.43544e-05		0.01632	0.000639662		0.01632	0.000203013
0.01634	-7.02007e-06		0.01634	0.000336551		0.01633	5.9527e-05		0.01633	0.000678969		0.01633	0.000322838
0.01635	0.000172955		0.01635	0.000264244		0.01634	0.000184663		0.01634	0.00063308		0.01634	0.000273485
0.01636	0.000130777		0.01636	0.000232993		0.01636	0.000309798		0.01636	0.00058459		0.01635	0.000344208
0.01637	2.76033e-05		0.01637	0.000410554		0.01637	0.00043087		0.01637	0.000570758		0.01636	0.00020281
0.01638	0.000208035		0.01638	0.000502576		0.01637	0.000305897		0.01637	0.000617776		0.01637	0.000322727
0.01639	8.39021e-05		0.01639	0.000317294		0.01638	0.000181183		0.01638	0.00062682		0.01638	0.000468218
0.0164	9.14123e-05		0.0164	0.000131536		0.01639	5.68831e-05		0.01639	0.000579016		0.01639	0.000235667
0.01641	0.000272225		0.01641	5.41142e-05		0.0164	-3.5481e-05		0.0164	0.000539398		0.0164	0.00018899
0.01642	0.000248569		0.01642	0.000239493		0.01641	8.96677e-05		0.01641	0.000587551		0.01641	0.00033572
0.01643	6.81899e-05		0.01643	0.000423922		0.01642	0.000214816		0.01642	0.000582661		0.01642	9.95172e-05
0.01644	0.000111035		0.01644	0.000334885		0.01643	0.000339965		0.01643	0.000534654		0.01643	0.000247439
0.01645	0.000187873		0.01645	0.000309562		0.01644	0.000292453		0.01644	0.000542969		0.01644	1.24627e-05
0.01646	0.000207663		0.01646	0.000125648		0.01645	0.000167292		0.01645	0.000590156		0.01645	0.000160243
0.01647	7.83438e-05		0.01647	0.00021672		0.01646	4.21309e-05		0.01646	0.000543426		0.01646	-7.59715e-05
0.01648	-0.000101473		0.01648	0.000402478		0.01647	-8.30303e-05		0.01647	0.000501201		0.01647	0.000119997
0.01649	4.38705e-05		0.01649	0.000354695		0.01648	-3.4977e-06		0.01648	0.000547977		0.01648	0.000223044
0.0165	3.13903e-06		0.0165	0.000170527		0.01649	0.000121113		0.01649	0.000586461		0.01649	0.000202869
0.01651	4.99055e-05		0.01651	0.000301601		0.0165	0.000239335		0.0165	0.000599524		0.0165	0.000139906
0.01652	-0.000106671		0.01652	0.000116113		0.01651	0.0002889		0.01651	0.000645017		0.01651	9.5735e-05
0.01653	7.2743e-05		0.01653	9.0331e-05		0.01652	0.000163927		0.01652	0.000599798		0.01652	0.000246836
0.01654	0.000253128		0.01654	0.000250425		0.01653	0.000149131		0.01653	0.000598884		0.01653	0.000179459
0.01655	0.000432343		0.01655	0.000361497		0.01654	8.26874e-05		0.01654	0.000554072		0.01654	0.000219911
0.01656	0.000562853		0.01656	0.000272657		0.01655	0.00020461		0.01655	0.000563931		0.01655	0.000455227
0.01657	0.000382099		0.01657	0.000291492		0.01656	0.000112064		0.01656	0.000569698		0.01656	0.000452047
0.01658	0.000201673		0.01658	0.000153689		0.01657	0.000199222		0.01657	0.000546455		0.01657	0.000411132
0.01659	0.000203639		0.01659	2.69517e-05		0.01658	7.4249e-05		0.01658	0.000589002		0.01658	0.000396069
0.0166	0.000382854		0.0166	0.000211914		0.01659	5.06503e-05		0.01659	0.000632149		0.01659	0.000512058
0.01661	0.000375601		0.01661	0.000231501		0.0166	0.000175387		0.0166	0.000677594		0.0166	0.000296987
0.01662	0.000199103		0.01662	0.000210208		0.01661	0.000241462		0.01661	0.0006778		0.01661	0.000332628
0.01663	0.000197651		0.01663	0.000282995		0.01662	0.000117047		0.01662	0.000662073		0.01662	0.000196706
0.01664	8.64254e-05		0.01664	0.000319111		0.01663	7.62034e-06		0.01663	0.000710181		0.01663	0.000421129
0.01665	8.99424e-05		0.01665	0.000179683		0.01664	0.000132412		0.01664	0.000726201		0.01664	0.000293177
0.01666	3.79547e-05		0.01666	0.000265783		0.01665	0.000144151		0.01665	0.000678049		0.01665	0.000133824
0.01667	0.000218462		0.01667	0.000242123		0.01666	0.000171801		0.01666	0.000629896		0.01666	0.000368612
0.01668	6.44818e-05		0.01668	0.000252229		0.01667	5.54224e-05		0.01667	0.000585278		0.01667	0.00015834
0.01669	0.000113531		0.01669	0.000257286		0.01668	0.000179487		0.01668	0.000538392		0.01668	-7.36811e-05
0.01669	0.000293529		0.01669	0.000345785		0.01669	0.000193361		0.01669	0.000491601		0.01669	0.00011753
0.01671	0.000226376		0.01671	0.000170871		0.0167	0.000223429		0.0167	0.000479374		0.0167	0.000353732
0.01672	4.55634e-05		0.01672	0.000162559		0.01671	0.000117805		0.01671	0.000527827		0.01671	0.000169098
0.01673	0.000133736		0.01673	0.000347894		0.01672	0.000242499		0.01672	0.000531281		0.01672	0.000249736
0.01674	0.000314554		0.01674	0.000250625		0.01673	0.000173857		0.01673	0.000482733		0.01673	0.000466221
0.01675	0.000442182		0.01675	0.000225753		0.01674	4.93429e-05		0.01674	0.000451741		0.01674	0.000230707
0.01676	0.000261464		0.01676	0.000269148		0.01675	7.53553e-05		0.01675	0.000499433		0.01675	0.000187336
0.01677	8.07455e-05		0.01677	0.000336194		0.01676	0.000200378		0.01676	0.000547125		0.01676	0.000338169
0.01678	9.80593e-05		0.01678	0.000151812		0.01677	0.000217227		0.01677	0.000595174		0.01677	0.000104618
0.01679	0.000188023		0.01679	0.000188756		0.01678	0.000202385		0.01678	0.000640562		0.01678	0.000129748
0.0168	0.00021735		0.0168	0.000373569		0.01679	0.000246566		0.01679	0.00068773		0.01679	0.000366136
0.01681	0.000303556		0.01681	0.000382248		0.0168	0.000169644		0.0168	0.000736101		0.0168	0.000348773
0.01681	0.000336449		0.01681	0.000197397		0.01681	4.45758e-05		0.01681	0.000782299		0.01681	0.000112352
0.01682	0.00018386		0.01682	0.000141782		0.01682	-2.3006e-05		0.01682	0.000822445		0.01682	0.000123937
0.01684	4.53975e-06		0.01684	0.000166622		0.01683	9.99233e-05		0.01683	0.000796203		0.01683	0.000360107
0.01685	0.000175954		0.01685	0.000276155		0.01684	0.000224609		0.01684	0.000748135		0.01684	0.00016206
0.01685	0.000118221		0.01685	0.000250212		0.01685	0.000300295		0.01685	0.000700616		0.01685	7.38591e-05
0.01686	0.000297488		0.01686	8.49132e-05		0.01686	0.000176392		0.01686	0.000657137		0.01686	0.000309512
0.01687	0.000222694		0.01687	0.000260919		0.01687	5.4476e-05		0.01687	0.000636429		0.01687	0.00040818
0.01688	4.27282e-05		0.01688	0.000183882		0.01688	0.000178712		0.01688	0.000676762		0.01688	0.00017291
0.01689	0.000137372		0.01689	0.000311477		0.01689	0.000237682		0.01689	0.000683648		0.01689	0.000253239
0.0169	0.000317868		0.0169	0.000297738		0.0169	0.000211101		0.0169	0.000730494		0.0169	0.000275879
0.01691	0.000439209		0.01691	0.000319781		0.01691	0.000334653		0.01691	0.000778773		0.01691	0.000333659
0.01692	0.00025926		0.01692	0.000279268		0.01692	0.000301154		0.01692	0.00082649		0.01692	0.000189494
0.01693	0.000384113		0.01693	0.000215796		0.01693	0.000176363		0.01693	0.000824376		0.01693	4.04511e-05
0.01694	0.000373129		0.01694	0.000230696		0.01694	0.000161329		0.01694	0.00077595		0.01694	0.000276293
0.01695	0.000270526		0.01695	4.70252e-05		0.01695	0.000176007		0.01695	0.000747629		0.01695	0.000437397
0.01696	0.000249833		0.01696	0.000138093		0.01696	0.000242295		0.01696	0.000792347		0.01696	0.00020101
0.01697	6.9021e-05		0.01697	0.000323523		0.01697	0.000205918		0.01697	0.000747276		0.01697	3.35307e-05
0.01698	0.000111532		0.01698	0.000276491		0.01698	0.000319702		0.01698	0.000699506		0.01698	0.000268221
0.01699	0.000291531		0.01699	0.000219506		0.01699	0.000206537		0.01699	0.000677061		0.01699	7.11285e-05
0.017	0.000229702		0.017	7.8902e-05		0.017	0.000134184		0.017	0.00072448		0.017	-2.81318e-05
0.01701	4.92695e-05		0.01701	0.000263123		0.01701	0.000258437		0.01701	0.000704291		0.01701	0.000206476
0.01702	0.000130223		0.01702	0.000185837		0.01702	0.000377806		0.01702	0.000656		0.01702	0.000316923
0.01703	0.000310012		0.01703	0.000154432		0.01703	0.000255283		0.01703	0.000610596		0.01703	0.00011003
0.01704	0.000210281		0.01704	0.000339794		0.01704	0.000130773		0.01704	0.000656975		0.01704	0.00023301
0.01705	3.00044e-05		0.01705	0.000525467		0.01705	0.000198854		0.01705	0.000624035		0.01705	0.00018896
0.01706	0.000150119		0.01706	0.000388378		0.01706	0.000110889		0.01706	0.000602433		0.01706	0.000424467
0.01707	0.000330212		0.01707	0.000207211		0.01707	0.000205803		0.01707	0.000649852		0.01707	0.000290531
0.01708	0.000193647		0.01708	0.000283756		0.01708	0.000241		0.01708	0.000629523		0.01708	0.000429529
0.01709	0.000202199		0.01709	0.000321942		0.01709	0.000284098		0.01709	0.000581182		0.01709	0.00019346
0.0171	0.000138394		0.0171	0.000173122		0.0171	0.000160063		0.0171	0.000534354		0.0171	0.000232443
0.01711	0.00031896		0.01711	0.000356408		0.01711	6.73599e-05		0.01711	0.000506138		0.01711	0.000272164
0.01712	0.000439032		0.01712	0.000242375		0.01712	0.000192054		0.01712	0.000479248		0.01712	0.000316725
0.01713	0.000259216		0.01713	9.98269e-05		0.01713	0.000226867		0.01713	0.000430762		0.01713	0.000219111
0.01714	8.18725e-05		0.01714	0.000285314		0.01714	0.000220165		0.01714	0.000429865		0.01714	1.55965e-05
0.01715	9.76629e-05		0.01715	0.00047017		0.01715	0.000200191		0.01715	0.000478144		0.01715	0.000251811
0.01716	0.000186513		0.01716	0.00033845		0.01716	0.000137195		0.01716	0.000525266		0.01716	0.000462515
0.01717	0.00021777		0.01717	0.000269498		0.01717	0.000175434		0.01717	0.000532342		0.01717	0.000232615
0.01718	0.000303104		0.01718	0.000226669		0.01718	0.000160837		0.01718	0.000579329		0.01718	0.000198213
0.01719	0.000122292		0.01719	0.000216085		0.01719	0.000163178		0.01719	0.000624415		0.01719	0.000339025
0.0172	5.80801e-05		0.0172	0.00012495		0.0172	0.000170149		0.0172	0.000667081		0.0172	0.000275669
0.01721	0.000237364		0.01721	0.000151657		0.01721	0.000250996		0.01721	0.000651699		0.01721	0.000123469
0.01722	0.000283507		0.01722	0.000290898		0.01722	0.000236793		0.01722	0.00060696		0.01722	0.000218576
0.01723	0.000123185		0.01723	0.000358917		0.01723	0.000112133		0.01723	0.000558807		0.01723	0.000205845
0.01724	0.000302236		0.01724	0.000248145		0.01724	0.00021458		0.01724	0.000511785		0.01724	0.000144169
0.01725	0.00024426		0.01725	8.92449e-05		0.01725	0.000227282		0.01725	0.000463962		0.01725	9.04621e-05
0.01726	0.00042342		0.01726	0.000262513		0.01726	0.000194749		0.01726	0.000415371		0.01725	0.00024968
0.01727	0.000572181		0.01727	0.000343546		0.01727	0.000141525		0.01727	0.000371578		0.01726	0.000369117
0.01728	0.000391615		0.01728	0.000311228		0.01728	0.00026401		0.01728	0.00041927		0.01727	0.000344981
0.01729	0.000243828		0.01729	0.000290788		0.01729	0.000260801		0.01729	0.000385175		0.01729	0.000273564
0.0173	0.000283495		0.0173	0.0001053		0.0173	0.000136738		0.0173	0.000363515		0.01729	0.000440131
0.01731	0.00035912		0.01731	0.000236881		0.01731	0.000203693		0.01731	0.00037041		0.0173	0.00020432
0.01732	0.000398358		0.01732	0.000363741		0.01732	0.000214443		0.01732	0.000418657		0.01731	0.000223331
0.01733	0.000217554		0.01733	0.000179776		0.01733	0.000126172		0.01733	0.000456301		0.01732	0.000300017
0.01734	0.000188881		0.01734	0.000308378		0.01733	0.000250964		0.01733	0.000439702		0.01733	0.000439297
0.01735	0.000369123		0.01735	0.000189417		0.01734	0.000166442		0.01734	0.000487394		0.01734	0.000203834
0.01736	0.000388457		0.01736	0.000374148		0.01735	0.000163024		0.01735	0.000535086		0.01735	0.000221643
0.01737	0.000448041		0.01737	0.000537674		0.01736	0.000255106		0.01736	0.000502057		0.01736	0.000307611
0.01738	0.00026757		0.01738	0.0003526		0.01737	0.000130947		0.01737	0.000550209		0.01737	0.000119991
0.01739	8.70882e-05		0.01739	0.000167113		0.01739	0.000208705		0.01739	0.000547087		0.01738	2.93886e-05
0.0174	-9.34556e-05		0.0174	0.000331169		0.0174	0.000207367		0.0174	0.000570042		0.01739	0.000206031
0.01741	3.5466e-05		0.01741	0.000268884		0.0174	0.000215384		0.0174	0.000542936		0.0174	0.000441657
0.01742	1.09472e-05		0.01742	0.000386941		0.01741	0.000340103		0.01741	0.000591215		0.01742	0.000302743
0.01743	-0.000169592		0.01743	0.000525393		0.01743	0.000401474		0.01743	0.00061628		0.01743	0.000413569
0.01744	-0.000123919		0.01744	0.000341159		0.01744	0.000277002		0.01744	0.000606758		0.01743	0.000366681
0.01745	5.67923e-05		0.01745	0.000314525		0.01745	0.000152252		0.01745	0.000608283		0.01744	0.000131997
0.01746	0.000237499		0.01746	0.000341143		0.01746	2.85393e-05		0.01746	0.000617134		0.01745	0.000106758
0.01747	0.000418064		0.01747	0.00026099		0.01747	9.5055e-05		0.01747	0.000664541		0.01746	0.000255482
0.01748	0.000340158		0.01748	0.000233453		0.01747	0.000108529		0.01747	0.000635106		0.01747	0.00021676
0.01749	0.000160632		0.01749	0.000413325		0.01748	0.000208042		0.01748	0.000681551		0.01748	0.00020798
0.0175	1.90968e-05		0.0175	0.000344023		0.01749	8.46113e-05		0.01749	0.000681003		0.01749	0.0003152
0.01751	0.000198131		0.01751	0.000307579		0.0175	3.92083e-05		0.0175	0.000637005		0.0175	0.000303816
0.01752	0.000378949		0.01752	0.000292031		0.01751	0.000156491		0.01751	0.000590776		0.01751	0.000349395
0.01753	0.000378789		0.01753	0.000109049		0.01752	0.000165442		0.01752	0.000583549		0.01752	0.000207052
0.01754	0.00019964		0.01754	0.000227066		0.01753	0.000289849		0.01753	0.000536407		0.01753	0.00031761
0.01755	1.98158e-05		0.01755	0.000245841		0.01754	0.000236307		0.01754	0.000489875		0.01754	0.000108334
0.01756	-7.6777e-05		0.01756	0.000199081		0.01755	0.000223111		0.01755	0.000516386		0.01755	0.000141979
0.01757	0.000103134		0.01757	0.000299498		0.01756	0.000117507		0.01756	0.000525342		0.01756	0.000201472
0.01758	0.000283574		0.01758	0.000457641		0.01757	0.000242298		0.01757	0.00057395		0.01757	0.000416303
0.01759	0.000464032		0.01759	0.000275207		0.01758	0.000284361		0.01758	0.000622558		0.01758	0.00029893
0.0176	0.000293675		0.0176	0.000250366		0.01759	0.000166799		0.01759	0.000631262		0.01759	0.000126009
0.01761	0.00011538		0.01761	0.000247301		0.0176	0.00028039		0.0176	0.000679274		0.0176	0.000360854
0.01762	6.24294e-05		0.01762	0.000352218		0.01761	0.000249401		0.01761	0.000673801		0.01761	0.000544662
0.01763	0.000242429		0.01763	0.000169858		0.01762	0.000125125		0.01762	0.000625431		0.01762	0.000308293
0.01764	0.0004232		0.01764	0.000328952		0.01763	0.00021424		0.01763	0.000639394		0.01763	7.22574e-05
0.01765	0.00057067		0.01765	0.000269948		0.01764	0.000314602		0.01764	0.000687182		0.01764	-2.92584e-05
0.01766	0.00039014		0.01766	0.000227224		0.01765	0.000191056		0.01765	0.000706565		0.01765	0.000206747
0.01767	0.000209582		0.01767	0.000412068		0.01766	0.000177196		0.01766	0.000703145		0.01766	0.000316752
0.01768	0.000196832		0.01768	0.000343486		0.01767	0.000162223		0.01767	0.00065521		0.01767	0.000110312
0.01769	0.000376299		0.01769	0.000158192		0.01768	0.000285968		0.01768	0.000606724		0.01768	0.000235838
0.0177	0.000556758		0.0177	0.000288529		0.01769	0.000241472		0.01769	0.000598939		0.01769	0.000370272
0.01771	0.000438254		0.01771	0.000104376		0.0177	0.000118143		0.0177	0.000552641		0.0177	0.000229052
0.01772	0.000257436		0.01772	0.000232902		0.01771	0.000223061		0.01771	0.000528308		0.01771	0.000111374
0.01773	0.000149361		0.01773	0.000258757		0.01772	0.000348119		0.01772	0.000570412		0.01772	0.000123237
0.01774	0.000136305		0.01774	0.000443158		0.01773	0.000361735		0.01773	0.000528636		0.01773	0.000217398
0.01775	0.000269394		0.01775	0.000314255		0.01774	0.000271613		0.01774	0.000554667		0.01774	0.00020979
0.01776	0.000251643		0.01776	0.000444051		0.01775	0.000256772		0.01775	0.000548254		0.01775	0.000314266
0.01777	0.000309344		0.01777	0.000262273		0.01776	0.000242911		0.01776	0.00056811		0.01776	0.000274382
0.01778	0.000129345		0.01778	7.85797e-05		0.01777	0.000134656		0.01777	0.000615852		0.01777	0.000151509
0.01779	0.000276957		0.01779	0.000262702		0.01778	0.000201081		0.01778	0.000592666		0.01778	0.000373162
0.0178	0.00024405		0.0178	0.000186243		0.01779	0.000206083		0.01779	0.00056052		0.01779	0.000143091
0.01781	0.000159029		0.01781	0.000151731		0.0178	0.000110766		0.0178	0.000576713		0.0178	0.000282741
0.01782	0.000337374		0.01782	0.000172263		0.01781	0.000120385		0.01781	0.000540068		0.01781	0.0001315
0.01783	0.000421289		0.01783	0.000270394		0.01782	0.000245264		0.01782	0.000587519		0.01782	0.00036767
0.01784	0.000243456		0.01784	0.000244051		0.01783	0.000366117		0.01783	0.000635195		0.01783	0.000347975
0.01785	0.000302667		0.01785	5.92056e-05		0.01784	0.000377578		0.01784	0.000612351		0.01784	0.000112566
0.01786	0.000122668		0.01786	0.000125686		0.01785	0.000257699		0.01785	0.000653167		0.01785	0.000121588
0.01787	0.000182495		0.01787	0.000308086		0.01786	0.00018443		0.01786	0.000665819		0.01786	0.00035779
0.01788	3.66492e-06		0.01788	0.000298857		0.01787	0.000294418		0.01787	0.000618472		0.01787	0.000364519
0.01789	0.000177102		0.01789	0.000278108		0.01788	0.000247646		0.01788	0.000574078		0.01788	0.000136602
0.0179	0.000342615		0.0179	0.000219173		0.01789	0.000235655		0.01789	0.000622448		0.01789	9.29826e-05
0.01791	0.000299931		0.01791	0.000224975		0.0179	0.000212368		0.0179	0.000659985		0.0179	0.000327054
0.01792	0.000220459		0.01792	0.000113382		0.01791	0.000205905		0.01791	0.0006192		0.01791	0.000201775
0.01793	4.05744e-05		0.01793	0.000297242		0.01792	8.46656e-05		0.01792	0.00064608		0.01792	0.000343996
0.01794	0.000136924		0.01794	0.000303309		0.01793	0.000146		0.01793	0.000675868		0.01793	0.000272077
0.01794	0.000154324		0.01794	0.000120399		0.01794	0.000270069		0.01794	0.000627527		0.01794	0.000252168
0.01795	-2.26565e-05		0.01795	0.000102866		0.01795	0.000256507		0.01795	0.000602103		0.01795	0.000172887
0.01796	-3.37918e-05		0.01796	0.000235984		0.01796	0.000243249		0.01796	0.000649776		0.01796	0.000408388
0.01797	0.000147064		0.01797	0.000364484		0.01797	0.00031195		0.01797	0.000697227		0.01797	0.000499698
0.01798	0.000327901		0.01798	0.000184021		0.01798	0.000429053		0.01798	0.000669704		0.01798	0.000264046
0.01799	0.000508719		0.01799	0.000153079		0.01799	0.00030403		0.01799	0.000717857		0.01799	0.000161672
0.018	0.000485618		0.018	0.0003385		0.018	0.000179232		0.018	0.000715179		0.018	0.000180912
0.01801	0.000307357		0.01801	0.000260281		0.01801	0.000161369		0.01801	0.00069235		0.01801	5.49143e-05
0.01802	0.000133854		0.01802	0.00023663		0.01802	0.000280973		0.01802	0.000736795		0.01802	0.00029135
0.01803	-4.51729e-05		0.01803	0.000363627		0.01803	0.000254508		0.01803	0.000731397		0.01803	0.00042445
0.01804	-1.24687e-05		0.01804	0.000182016		0.01804	0.000184041		0.01804	0.000687584		0.01804	0.000382748
0.01805	5.97598e-05		0.01805	0.000311		0.01805	0.000233701		0.01805	0.000650244		0.01805	0.000224481
0.01806	-0.000116964		0.01806	0.000178012		0.01806	0.000109842		0.01806	0.000695929		0.01806	0.000455987
0.01807	6.33273e-05		0.01807	0.00035821		0.01807	0.000230389		0.01807	0.000732924		0.01807	0.000260683
0.01808	0.000219979		0.01808	0.000242092		0.01808	0.000188206		0.01808	0.000688787		0.01808	0.000159838
0.01809	0.000184056		0.01809	0.000255282		0.01809	0.000151743		0.01809	0.000678275		0.01809	0.000368014
0.0181	0.000124193		0.0181	0.000440636		0.0181	0.0001648		0.0181	0.000691459		0.0181	0.000322212
0.01811	0.00030237		0.01811	0.000315992		0.01811	0.000144721		0.01811	0.000680695		0.01811	0.000104657
0.01812	0.000454613		0.01812	0.000131856		0.01812	8.72806e-05		0.01812	0.000727917		0.01812	0.000340761
0.01813	0.000274155		0.01813	0.000205214		0.01813	0.000117409		0.01813	0.000774535		0.01813	0.000368631
0.01814	0.000127471		0.01814	0.000230085		0.01814	0.000111369		0.01814	0.00078156		0.01814	0.000428275
0.01815	0.000303219		0.01815	0.000371862		0.01815	0.000119636		0.01815	0.000759968		0.01815	0.000479963
0.01816	0.000224832		0.01816	0.000198273		0.01816	0.000243744		0.01816	0.000754775		0.01816	0.000246417
0.01817	4.65304e-05		0.01817	0.000293166		0.01817	0.000283903		0.01817	0.000710107		0.01817	0.000178337
0.01818	0.00013277		0.01818	0.000463137		0.01818	0.000164207		0.01818	0.000662753		0.01818	0.000343762
0.01819	0.000313588		0.01819	0.000278075		0.01819	0.000284876		0.01819	0.00061631		0.01819	0.000274137
0.0182	0.000443361		0.0182	9.25874e-05		0.0182	0.000245413		0.0182	0.000611399		0.0182	0.000251688
0.01821	0.000264416		0.01821	0.00024878		0.01821	0.000200965		0.01821	0.000613787		0.01821	0.000367056
0.01822	0.000378655		0.01822	0.000352468		0.01822	0.000325119		0.01822	0.000611251		0.01822	0.000347135
0.01823	0.000378963		0.01823	0.000301666		0.01823	0.000308289		0.01823	0.000640258		0.01823	0.000111492
0.01824	0.000199244		0.01824	0.000305262		0.01824	0.000244071		0.01824	0.000597537		0.01824	0.000122877
0.01825	0.000205858		0.01825	0.000192713		0.01825	0.000295679		0.01825	0.000595691		0.01825	0.00035654
0.01826	0.000320509		0.01826	0.000219131		0.01826	0.000260135		0.01826	0.000592772		0.01826	0.000167778
0.01827	0.000150505		0.01827	0.000245688		0.01827	0.000377709		0.01827	0.000634301		0.01827	0.000257803
0.01828	-2.85449e-05		0.01828	0.000360097		0.01828	0.000282336		0.01828	0.000623415		0.01828	8.32199e-05
0.01829	-2.87414e-05		0.01829	0.000179735		0.01829	0.000353369		0.01829	0.000592616		0.01829	0.00015249
0.0183	0.000151807		0.0183	0.000161147		0.0183	0.000228675		0.0183	0.000583734		0.0183	0.000386742
0.01831	0.000332372		0.01831	0.000345228		0.01831	0.00021853		0.01831	0.000536284		0.01831	0.000327261
0.01832	0.000427874		0.01832	0.000368671		0.01832	0.000230555		0.01832	0.000487932		0.01832	0.000284297
0.01833	0.000248962		0.01833	0.000230676		0.01833	0.00019028		0.01833	0.000445153		0.01833	0.000128782
0.01834	0.000157492		0.01834	0.000206349		0.01834	0.000258195		0.01834	0.000479497		0.01834	0.000168195
0.01835	0.000337436		0.01835	0.000133812		0.01835	0.000267948		0.01835	0.000522969		0.01835	0.000355231
0.01836	0.000419535		0.01836	0.000319226		0.01836	0.000174614		0.01836	0.000528877		0.01835	0.000125004
0.01837	0.000238667		0.01837	0.00028718		0.01837	0.000187729		0.01837	0.00057563		0.01836	0.000299611
0.01838	5.77996e-05		0.01838	0.00020643		0.01838	0.00031157		0.01838	0.00061633		0.01837	0.000414721
0.01839	0.000104477		0.01839	0.000391263		0.01839	0.000321214		0.01839	0.000660926		0.01839	0.000179197
0.0184	7.41875e-05		0.0184	0.000365929		0.0184	0.000235791		0.0184	0.000622103		0.0184	0.000248495
0.01841	0.000211988		0.01841	0.000185327		0.01841	0.000291928		0.01841	0.000643775		0.01841	0.000467114
0.01842	0.000188808		0.01842	0.000155732		0.01841	0.000264197		0.01841	0.000674634		0.01842	0.000237744
0.01843	0.000331462		0.01843	0.000340599		0.01842	0.000262209		0.01842	0.000627903		0.01843	0.000188082
0.01844	0.00030762		0.01844	0.00025842		0.01843	0.000295273		0.01843	0.000579891		0.01844	0.000152242
0.01845	0.000246506		0.01845	0.000237157		0.01845	0.000338588		0.01845	0.00057749		0.01845	8.28438e-05
0.01846	0.000274981		0.01846	0.000361938		0.01846	0.000218243		0.01846	0.000533086		0.01845	0.000319027
0.01847	0.00036864		0.01847	0.0002808		0.01847	0.000341367		0.01847	0.0005421		0.01847	0.000401128
0.01848	0.000388997		0.01848	0.000335061		0.01848	0.000292763		0.01848	0.000587403		0.01848	0.000370186
0.01849	0.000208753		0.01849	0.000154139		0.01849	0.000279983		0.01849	0.000632565		0.01849	0.000247264
0.0185	2.89043e-05		0.0185	0.000185255		0.01849	0.000155324		0.01849	0.000612155		0.0185	0.000289181
0.01851	0.000149885		0.01851	0.000369322		0.0185	7.65075e-05		0.0185	0.00061639		0.01851	0.000325813
0.01852	0.000327861		0.01852	0.00023151		0.01852	0.000200034		0.01852	0.00066378		0.01851	0.000388632
0.01853	0.000193881		0.01853	0.00026569		0.01853	0.000218108		0.01853	0.000703636		0.01852	0.000152941
0.01854	1.79272e-05		0.01854	0.00029062		0.01853	0.00023103		0.01853	0.000750081		0.01853	0.000272852
0.01855	0.000159014		0.01855	0.000465535		0.01854	0.000355025		0.01854	0.000715323		0.01854	0.00044401
0.01856	0.000125249		0.01856	0.000440861		0.01856	0.000280488		0.01856	0.000666682		0.01855	0.00020881
0.01857	0.000281499		0.01857	0.000265349		0.01856	0.000156763		0.01856	0.000618041		0.01856	0.000217195
0.01858	0.00023845		0.01858	8.35464e-05		0.01858	0.000180004		0.01858	0.000569448		0.01857	0.000307916
0.01859	5.79708e-05		0.01859	0.000102033		0.01858	0.000302217		0.01858	0.000521436		0.01858	0.000116412
0.0186	0.000122541		0.0186	0.000287687		0.01859	0.000330695		0.01859	0.000525308		0.01859	0.000232029
0.01861	0.000303069		0.01861	0.00046793		0.0186	0.000205722		0.0186	0.000573712		0.0186	0.000191062
0.01862	0.000245652		0.01862	0.000283607		0.01861	0.000133139		0.01861	0.00059799		0.01861	0.000232558
0.01863	0.000426217		0.01863	0.000209261		0.01862	0.000255633		0.01862	0.000549837		0.01862	0.000107545
0.01864	0.000331662		0.01864	0.000236615		0.01863	0.000375403		0.01863	0.000546214		0.01863	0.000258045
0.01865	0.000151203		0.01865	0.000260688		0.01864	0.00025747		0.01864	0.000503266		0.01864	0.000165912
0.01866	0.000208822		0.01866	0.000181466		0.01865	0.000134031		0.01865	0.00045629		0.01865	1.47787e-05
0.01867	0.000197253		0.01867	0.000312934		0.01866	0.000202294		0.01866	0.000479119		0.01866	0.000250466
0.01868	0.000377548		0.01868	0.000293778		0.01867	0.000326196		0.01867	0.000527072		0.01867	0.000284978
0.01869	0.000380227		0.01869	0.000196237		0.01868	0.000310146		0.01868	0.000569279		0.01868	0.000251976
0.0187	0.000199456		0.0187	0.000378019		0.01869	0.000351872		0.01869	0.000520789		0.01869	0.000174234
0.01871	0.000206804		0.01871	0.000384559		0.0187	0.000392018		0.0187	0.000472299		0.0187	0.000165671
0.01872	0.000381262		0.01872	0.000199308		0.01871	0.00027165		0.01871	0.000466493		0.01871	7.05352e-05
0.01873	0.000380492		0.01873	0.000142596		0.01872	0.000150488		0.01872	0.000462536		0.01872	0.00026959
0.01874	0.000199961		0.01874	0.000326086		0.01873	0.000190217		0.01873	0.000510111		0.01873	0.000341265
0.01875	0.000203019		0.01875	0.000274154		0.01874	0.000315135		0.01874	0.000557333		0.01874	0.000199457
0.01876	0.000137461		0.01876	0.000247528		0.01875	0.000210091		0.01875	0.000602327		0.01875	0.000184281
0.01877	0.000315971		0.01877	0.000249685		0.01876	8.88516e-05		0.01876	0.000643651		0.01876	0.000220657
0.01878	0.00044124		0.01878	0.000351017		0.01877	0.000140972		0.01877	0.000687119		0.01877	0.000254245
0.01879	0.000261716		0.01879	0.000297682		0.01878	0.000264537		0.01878	0.000734265		0.01878	0.000272621
0.0188	0.000143838		0.0188	0.000168807		0.01879	0.000264736		0.01879	0.000731768		0.01879	0.000153204
0.01881	0.000141119		0.01881	0.000352889		0.0188	0.000181927		0.0188	0.000684776		0.0188	0.000186015
0.01882	3.79343e-05		0.01882	0.000246921		0.01881	0.000236787		0.01881	0.000641749		0.01881	4.9591e-05
0.01883	0.0002125		0.01883	0.000223935		0.01882	0.000124085		0.01882	0.000648303		0.01882	0.000285165
0.01884	0.000154516		0.01884	0.000116321		0.01883	0.000214916		0.01883	0.000670609		0.01883	0.000520897
0.01885	0.000335319		0.01885	0.000170988		0.01884	0.000310008		0.01884	0.000622826		0.01884	0.000386661
0.01886	0.000421508		0.01886	0.000302825		0.01885	0.000245651		0.01885	0.000577463		0.01885	0.000224124
0.01887	0.00024105		0.01887	0.000118889		0.01886	0.000282828		0.01886	0.000572986		0.01886	0.000121448
0.01888	0.000164413		0.01888	0.00022268		0.01887	0.000268263		0.01887	0.000616759		0.01887	0.000276605
0.01889	0.000128983		0.01889	0.000237215		0.01888	0.000269067		0.01888	0.000652551		0.01888	0.000236466
0.0189	0.000197356		0.0189	0.00021844		0.01889	0.000269636		0.01889	0.000694434		0.01889	0.000191085
0.01891	1.65439e-05		0.01891	0.00027871		0.0189	0.000173442		0.0189	0.000740531		0.0189	0.000148428
0.01892	-7.28828e-05		0.01892	0.000300037		0.01891	0.000181302		0.01891	0.000787726		0.01891	8.58446e-05
0.01893	0.000107645		0.01893	0.000323103		0.01892	0.000236431		0.01892	0.000834571		0.01892	0.000255129
0.01894	0.000175441		0.01894	0.00027965		0.01893	0.0002098		0.01893	0.000880858		0.01893	0.000166178
0.01895	-4.34277e-06		0.01895	0.00021714		0.01894	0.000219287		0.01894	0.000884267		0.01894	0.000399522
0.01896	-5.27992e-05		0.01896	8.82714e-05		0.01895	0.000212469		0.01895	0.000840747		0.01895	0.000314739
0.01897	0.000127746		0.01897	0.000273234		0.01896	0.000202466		0.01896	0.000794204		0.01896	0.000273766
0.01898	0.000308311		0.01898	0.000457203		0.01897	0.000110681		0.01897	0.000745891		0.01897	0.000153823
0.01899	0.000211407		0.01899	0.000298599		0.01898	0.000230023		0.01898	0.000698739		0.01898	0.000390156
0.019	3.06105e-05		0.019	0.000354615		0.01899	0.00018676		0.01899	0.000657767		0.01899	0.000516185
0.01901	0.000143953		0.01901	0.000266014		0.019	0.000154036		0.019	0.000610747		0.019	0.000279749
0.01902	0.000142289		0.01902	0.000227063		0.01901	0.000278568		0.01901	0.000567521		0.01901	0.000338001
0.01902	-3.84569e-05		0.01902	0.000218192		0.01902	0.000354582		0.01902	0.000545408		0.01902	0.000198283
0.01903	-1.7989e-05		0.01903	0.000279745		0.01903	0.000235241		0.01903	0.000593083		0.01903	0.000333797
0.01904	0.000162531		0.01904	0.000318897		0.01904	0.000208606		0.01904	0.000640438		0.01904	0.000265952
0.01905	0.00034299		0.01905	0.000175885		0.01905	0.000316081		0.01905	0.000686471		0.01905	0.000116929
0.01907	0.000178206		0.01907	0.000112201		0.01906	0.000191828		0.01906	0.000708347		0.01906	0.00022779
0.01908	0.000227312		0.01908	7.09158e-05		0.01907	0.000257355		0.01907	0.000662063		0.01907	0.000198433
0.01909	5.61886e-05		0.01909	0.000254744		0.01908	0.000375632		0.01908	0.000676496		0.01908	0.000431337
0.0191	0.000118689		0.0191	0.000345029		0.01909	0.000250951		0.01909	0.000723125		0.01909	0.000284742
0.01911	0.000290594		0.01911	0.000309484		0.0191	0.000194675		0.0191	0.000770956		0.0191	0.00033008
0.01912	0.000468582		0.01912	0.000335923		0.01911	0.000203825		0.01911	0.000805306		0.01911	0.000385502
0.01912	0.000526851		0.01912	0.000264935		0.01912	0.000214407		0.01912	0.000757416		0.01912	0.000151188
0.01913	0.000350244		0.01913	7.95463e-05		0.01913	0.000125193		0.01913	0.000712644		0.01913	0.000274204
0.01914	0.000170246		0.01914	0.000259728		0.01914	0.000249352		0.01914	0.000730283		0.01914	0.000249642
0.01915	0.00023595		0.01915	0.000339852		0.01915	0.000260728		0.01915	0.000776791		0.01915	0.000211322
0.01917	0.000284405		0.01917	0.000157652		0.01916	0.000166638		0.01916	0.000782307		0.01916	0.000209803
0.01918	0.000122431		0.01918	0.000174329		0.01917	0.000278866		0.01917	0.000810118		0.01917	0.000317201
0.01919	0.00030238		0.01919	0.000354846		0.01918	0.000248882		0.01918	0.000767975		0.01918	0.000105739
0.01919	0.00021821		0.01919	0.00024736		0.01919	0.000123926		0.01919	0.000724282		0.01919	0.000336855
0.0192	3.87002e-05		0.0192	9.41932e-05		0.0192	0.000215326		0.0192	0.000683926		0.0192	0.00018915
0.01921	0.000141519		0.01921	0.000277915		0.01921	0.000201298		0.01921	0.000714011		0.01921	0.000234814
0.01922	0.000141984		0.01922	0.000325212		0.01922	7.66171e-05		0.01922	0.000665859		0.01922	0.000295318
0.01923	-3.83156e-05		0.01923	0.000305365		0.01923	0.000155262		0.01923	0.000673412		0.01923	0.000322484
0.01924	-1.98801e-05		0.01924	0.000192388		0.01924	0.000278523		0.01924	0.000719723		0.01924	0.000558111
0.01925	6.84885e-05		0.01925	0.000253158		0.01925	0.000249183		0.01925	0.000762225		0.01925	0.000347456
0.01926	-0.000111944		0.01926	0.000226558		0.01926	0.000194603		0.01926	0.000743394		0.01926	0.00011364
0.01927	5.54042e-05		0.01927	0.000114993		0.01927	0.000319501		0.01927	0.000697532		0.01927	0.000313509
0.01928	0.000234956		0.01928	0.000299088		0.01928	0.000313616		0.01928	0.000655038		0.01928	0.000401725
0.01929	0.000286066		0.01929	0.000326066		0.01929	0.000189415		0.01929	0.00060976		0.01929	0.00035404
0.0193	0.000106219		0.0193	0.000272866		0.0193	0.000259367		0.0193	0.000636873		0.0193	0.000261545
0.01931	-7.37324e-05		0.01931	0.000382432		0.01931	0.000157616		0.01931	0.000588972		0.01931	7.89811e-05
0.01932	1.56624e-05		0.01932	0.000247324		0.01932	0.00018222		0.01932	0.000541358		0.01932	0.000155946
0.01933	0.000194783		0.01933	0.000263253		0.01933	0.000306861		0.01933	0.000570608		0.01933	0.000388122
0.01934	0.00037456		0.01934	0.000447216		0.01934	0.000326439		0.01934	0.000526048		0.01934	0.000331305
0.01935	0.000384863		0.01935	0.000315827		0.01935	0.000205775		0.01935	0.000518845		0.01935	0.000286261
0.01936	0.000255844		0.01936	0.000286707		0.01936	8.11204e-05		0.01936	0.000544346		0.01936	0.000430918
0.01937	0.000435917		0.01937	0.000103591		0.01937	4.27228e-05		0.01937	0.000569545		0.01937	0.000196026
0.01938	0.000322004		0.01938	0.000237291		0.01938	0.000159573		0.01938	0.000606043		0.01938	3.66449e-05
0.01939	0.000144216		0.01939	0.000206834		0.01939	0.000273726		0.01939	0.00061491		0.01939	0.000271303
0.0194	0.000261291		0.0194	0.000288758		0.0194	0.000398326		0.0194	0.000653491		0.0194	0.000263807
0.01941	0.000259658		0.01941	0.000307966		0.01941	0.000344667		0.01941	0.000639611		0.01941	0.000350025
0.01942	0.000146106		0.01942	0.000174456		0.01942	0.000220891		0.01942	0.000660292		0.01942	0.0002022
0.01943	0.000326672		0.01943	0.000359371		0.01943	9.8607e-05		0.01943	0.000631029		0.01943	0.000432132
0.01944	0.000507111		0.01944	0.000239751		0.01944	0.000133171		0.01944	0.000592464		0.01944	0.000285013
0.01945	0.000487008		0.01945	0.000370617		0.01945	0.000257853		0.01945	0.000635176		0.01945	0.000323085
0.01946	0.000306383		0.01946	0.000188367		0.01946	0.000271601		0.01946	0.000655714		0.01946	0.000200212
0.01947	0.00012557		0.01947	0.000151398		0.01947	0.000169578		0.01947	0.000613083		0.01947	0.000339287
0.01948	5.49545e-05		0.01948	0.000291279		0.01948	0.000285348		0.01948	0.000645872		0.01947	0.000106195
0.01949	0.000234771		0.01949	0.000204148		0.01949	0.000240864		0.01949	0.000600083		0.01948	0.000320903
0.0195	0.000288287		0.0195	8.2464e-05		0.0195	0.000116072		0.0195	0.000629024		0.0195	0.000394615
0.01951	0.000347814		0.01951	0.000258077		0.01951	0.000224493		0.01951	0.000654005		0.01951	0.000222972
0.01952	0.000169536		0.01952	0.000443749		0.01952	0.000300513		0.01952	0.00060714		0.01952	0.000117395
0.01953	0.000236034		0.01953	0.000468154		0.01953	0.000175595		0.01953	0.00055877		0.01953	0.000308683
0.01954	0.000286692		0.01954	0.00028748		0.01954	0.000165477		0.01954	0.000593828		0.01954	0.000213853
0.01955	0.000119508		0.01955	0.000353186		0.01955	0.000260615		0.01955	0.000641981		0.01955	0.000213115
0.01956	0.000298568		0.01956	0.000248166		0.01956	0.000138932		0.01956	0.000602713		0.01955	0.00031076
0.01957	0.000235766		0.01957	9.40562e-05		0.01957	0.00019788		0.01957	0.000555082		0.01957	0.000116764
0.01958	0.000298951		0.01958	0.000278966		0.01958	0.000220573		0.01958	0.000563248		0.01958	0.000156767
0.01959	0.000122222		0.01959	0.000321174		0.01959	0.000117364		0.01959	0.000608651		0.01958	0.000184956
0.0196	5.55172e-05		0.0196	0.000176056		0.0196	0.000236756		0.0196	0.000561299		0.01959	0.000238985
0.01961	0.000235518		0.01961	0.00036147		0.01961	0.000183669		0.01961	0.00051281		0.0196	0.000287386
0.01962	0.000415519		0.01962	0.000395116		0.01962	6.17587e-05		0.01962	0.000532564		0.01961	0.000135912
0.01963	0.000579862		0.01963	0.000209686		0.01963	0.000171155		0.01963	0.000581111		0.01962	0.00037145
0.01964	0.000399044		0.01964	0.000285336		0.01964	0.000185418		0.01964	0.000589802		0.01963	0.000349007
0.01965	0.000218246		0.01965	0.00015918		0.01965	0.000123717		0.01965	0.000543854		0.01964	0.000305755
0.01966	3.77021e-05		0.01966	0.000288176		0.01966	0.000106301		0.01966	0.000574727		0.01965	0.000266698
0.01967	0.000133303		0.01967	0.000207488		0.01966	0.00023054		0.01966	0.000623068		0.01966	0.00035023
0.01968	0.000306395		0.01968	0.000238669		0.01967	0.000245422		0.01967	0.000659487		0.01967	0.000364059
0.01969	0.000213656		0.01969	0.000370259		0.01968	0.000370214		0.01968	0.00064025		0.01968	0.000254074
0.0197	3.286e-05		0.0197	0.000188415		0.01969	0.000263669		0.01969	0.000686999		0.01969	0.000459941
0.01971	0.000147093		0.01971	0.000307644		0.0197	0.00028979		0.0197	0.000668098		0.0197	0.000225186
0.01972	0.000327911		0.01972	0.00029266		0.01971	0.000240504		0.01971	0.000620414		0.01971	0.000394368
0.01973	0.000429257		0.01973	0.000267801		0.01972	0.000124805		0.01972	0.000609986		0.01972	0.000321752
0.01974	0.00024948		0.01974	0.000250303		0.01973	0.000104042		0.01973	0.000658628		0.01973	0.000270937
0.01975	6.89288e-05		0.01975	9.06303e-05		0.01974	0.000226656		0.01974	0.00070727		0.01974	0.000228883
0.01976	0.000111219		0.01976	0.000274989		0.01975	0.000190775		0.01975	0.000723324		0.01975	0.000388782
0.01977	0.000175285		0.01977	0.000168834		0.01976	0.00015003		0.01976	0.000675712		0.01976	0.000325541
0.01978	0.000227412		0.01978	0.000307238		0.01977	0.000270451		0.01977	0.000627139		0.01977	8.93016e-05
0.01979	0.000407031		0.01979	0.000122767		0.01978	0.000173375		0.01978	0.000578566		0.01978	-4.6575e-05
0.0198	0.000350726		0.0198	0.000219254		0.01979	0.000247594		0.01979	0.000578843		0.01979	0.000184947
[truncated: 21,537 more rows]

## Sheet: Tension at strain rate of 0.01
	Test1			Test2			Test3			Test4			Test5
Engineering strain	Engineering stress(MPa)		Engineering strain	Engineering stress(MPa)		Engineering strain	Engineering stress(MPa)		Engineering strain	Engineering stress(MPa)		Engineering strain	Engineering stress(MPa)
2.89286e-05	0.000617227		2.35714e-05	0.000290214		2.89286e-05	0.000780992		2.89286e-05	0.000326829		2.89286e-05	0.000296019
9.78571e-05	0.000659753		8.92857e-05	0.000791451		9.78571e-05	0.00199		9.78571e-05	0.000552686		9.78571e-05	0.000516679
0.000189643	-0.000224222		0.000182143	0.000921913		0.000189643	0.00195		0.000189643	0.000778544		0.000189643	0.000737339
0.000291071	0.00040683		0.000283571	0.000421653		0.000291071	0.000785625		0.000291071	0.000963947		0.000291071	0.000904089
0.000393571	0.000263664		0.000384643	-2.14742e-05		0.000393571	2.17616e-05		0.000393571	0.000931652		0.000393571	0.000781579
0.000495714	0.000172216		0.000483929	-0.000152896		0.000495714	0.000571901		0.000495714	0.000713266		0.000495714	0.000568218
0.000596071	-4.17347e-05		0.000583214	1.52147e-05		0.000596071	0.000659059		0.000596071	0.00049488		0.000596071	0.000355949
0.000696429	2.27387e-05		0.000681429	-8.83211e-05		0.000696429	6.38585e-05		0.000696429	0.000279374		0.000696429	0.000145687
0.000794643	0.000359343		0.000778571	-0.000226222		0.000794643	-0.000143397		0.000794643	6.41591e-05		0.000794643	-4.96208e-05
0.000892857	-0.000157981		0.000878571	-3.47584e-05		0.000892857	-0.000220682		0.000892857	-0.000106592		0.000892857	-0.000121098
0.000989643	0.000320817		0.00098	-0.000149394		0.000989643	0.000115361		0.000989643	-8.66643e-05		0.000989643	8.00738e-08
0.00109	0.000284653		0.00108	-0.00037396		0.00109	-9.84599e-05		0.00109	-2.54101e-05		0.00109	-0.000122626
0.00119	0.000874184		0.00118	-5.46747e-05		0.00119	-0.000194523		0.00119	-0.000155034		0.00119	-0.000190321
0.00129	0.000122623		0.00128	1.49894e-05		0.00129	3.28636e-05		0.00129	-0.000200568		0.00129	-4.44503e-05
0.00139	0.00115		0.00138	-0.000222417		0.00139	0.000676253		0.00139	-4.62136e-05		0.00139	-0.000174005
0.00149	0.000266032		0.00148	-0.000231206		0.00149	0.000327836		0.00149	-0.000173598		0.00149	-0.000352338
0.00159	0.000314816		0.00158	4.74496e-05		0.00159	0.000144136		0.00159	-0.000356131		0.00159	-0.000215444
0.00169	0.000208628		0.00168	-0.000279701		0.00169	0.000147827		0.00169	-0.000290413		0.00169	-3.94873e-05
0.00179	0.000356073		0.00177	-0.000145678		0.00179	-9.06453e-05		0.00179	-8.73765e-05		0.00179	-4.75988e-05
0.00189	0.00066776		0.00187	-4.43e-05		0.00189	6.40407e-06		0.00189	1.30097e-05		0.00189	-0.000227091
0.00198	0.000729979		0.00197	-0.000179998		0.00198	0.000600355		0.00198	-0.000161867		0.00198	-0.000192082
0.00208	0.00016732		0.00207	-0.00011896		0.00208	-0.000317823		0.00208	-0.000256578		0.00208	2.62255e-08
0.00218	0.000735852		0.00217	-0.00016298		0.00218	0.000381384		0.00218	-0.00012821		0.00218	-0.000101908
0.00228	0.000625598		0.00227	-4.71058e-05		0.00228	0.000338405		0.00228	3.77638e-05		0.00228	-0.000273138
0.00238	0.000175822		0.00237	-7.89172e-05		0.00238	0.000299347		0.00238	-0.000167858		0.00238	-0.000136341
0.00248	0.000283494		0.00247	-0.000148433		0.00248	0.000328606		0.00248	-0.000274364		0.00248	-7.30155e-05
0.00258	0.00088103		0.00257	0.000214525		0.00258	0.000379469		0.00258	-0.000137475		0.00258	-0.000168508
0.00268	0.000286336		0.00267	-1.41157e-05		0.00268	-0.000196222		0.00268	-8.53084e-05		0.00268	-0.000141989
0.00278	0.000348076		0.00277	-1.99916e-05		0.00278	9.00059e-05		0.00278	-0.000189545		0.00278	-9.57661e-05
0.00288	0.000613443		0.00286	-8.71424e-05		0.00288	0.000139926		0.00288	-0.000149698		0.00288	-7.27381e-05
0.00298	0.000152743		0.00296	0.000118373		0.00298	6.15694e-05		0.00298	-0.000131691		0.00298	-0.000147633
0.00307	6.7374e-05		0.00306	-7.41041e-05		0.00307	-7.13956e-05		0.00307	-6.87985e-05		0.00307	4.4731e-05
0.00317	0.000419103		0.00316	-9.78752e-05		0.00317	0.000350868		0.00317	-0.000132275		0.00317	0.000191206
0.00327	0.000474728		0.00326	-0.000254449		0.00327	0.000357817		0.00327	-4.2903e-05		0.00327	1.02408e-05
0.00337	0.00128		0.00336	-2.62972e-05		0.00337	0.000424836		0.00337	0.000167361		0.00337	-2.79576e-05
0.00347	0.000587716		0.00346	-6.24446e-05		0.00347	0.000335093		0.00347	0.000121753		0.00347	-4.34481e-05
0.00357	0.000192747		0.00356	0.000168372		0.00357	0.000254656		0.00357	-1.79376e-05		0.00357	0.000110954
0.00367	0.000402573		0.00366	-9.13505e-05		0.00367	0.000274285		0.00367	-5.82781e-05		0.00367	-5.54741e-05
0.00377	0.000569275		0.00376	8.71585e-05		0.00377	-1.65834e-05		0.00377	-3.97833e-06		0.00377	-0.000113668
0.00387	0.00023625		0.00386	3.20546e-05		0.00387	0.000278399		0.00387	9.39349e-05		0.00387	-0.000253861
0.00397	0.000462724		0.00396	5.48672e-05		0.00397	0.000238204		0.00397	-7.64135e-05		0.00397	-7.5175e-05
0.00407	0.00103		0.00405	0.000175694		0.00407	1.06955e-05		0.00407	-0.000127095		0.00407	-6.04575e-05
0.00416	3.86817e-05		0.00415	0.000123009		0.00416	-4.39367e-05		0.00416	-0.0002813		0.00416	0.000104488
0.00426	0.000840511		0.00425	-8.22676e-05		0.00426	0.000150565		0.00426	-0.000109884		0.00426	5.3402e-05
0.00436	0.000698153		0.00435	3.54599e-05		0.00436	-6.19018e-05		0.00436	-5.60986e-05		0.00436	-5.69905e-05
0.00446	-6.45446e-05		0.00445	-0.000176858		0.00446	0.000449984		0.00446	5.90177e-05		0.00446	8.16147e-05
0.00456	-8.75598e-05		0.00455	7.70751e-05		0.00456	5.67101e-05		0.00456	0.000132813		0.00456	4.14949e-05
0.00466	0.00093483		0.00465	8.91201e-05		0.00466	0.000311527		0.00466	-6.00026e-05		0.00466	0.000123268
0.00476	0.00037331		0.00475	0.000371742		0.00476	0.000274966		0.00476	2.69351e-05		0.00476	0.000142242
0.00486	0.000860896		0.00485	-2.54816e-05		0.00486	1.11903e-05		0.00486	5.75927e-05		0.00486	-2.77802e-06
0.00496	0.000649985		0.00495	-5.14027e-05		0.00496	0.000247442		0.00496	5.75545e-05		0.00496	-1.60457e-05
0.00506	0.000319332		0.00505	4.2383e-05		0.00506	8.10483e-05		0.00506	0.000176186		0.00506	-6.66334e-05
0.00516	0.000170231		0.00514	4.73546e-05		0.00516	7.80578e-05		0.00516	0.000142159		0.00516	-0.000116373
0.00525	9.22521e-05		0.00524	0.00027319		0.00525	0.000124144		0.00525	-2.8701e-05		0.00525	6.9183e-05
0.00535	9.30786e-05		0.00534	0.000245705		0.00535	4.78412e-06		0.00535	-9.04001e-06		0.00535	0.000124888
0.00545	0.000353755		0.00544	0.000107676		0.00545	0.000457213		0.00545	-7.13602e-05		0.00545	0.000318321
0.00555	0.000609352		0.00554	7.40487e-05		0.00555	2.80967e-05		0.00555	-0.000145787		0.00555	0.000237015
0.00565	0.000836749		0.00564	0.000103199		0.00565	5.80557e-05		0.00565	4.41394e-05		0.00565	2.9596e-05
0.00575	0.000535484		0.00574	0.000266541		0.00575	0.000136255		0.00575	9.94057e-05		0.00575	-5.09712e-05
0.00585	0.000544298		0.00584	0.000142231		0.00585	3.55016e-05		0.00585	0.000286686		0.00585	4.37328e-05
0.00595	-0.000330104		0.00594	-4.22222e-05		0.00595	1.8842e-05		0.00595	0.000347836		0.00595	0.000101128
0.00605	0.000261879		0.00604	0.000234339		0.00605	-8.82243e-05		0.00605	0.000135532		0.00605	0.000278278
0.00615	0.000113984		0.00614	0.000144202		0.00615	-6.57578e-05		0.00615	-3.66061e-05		0.00615	0.000220111
0.00625	0.00033976		0.00624	6.28782e-06		0.00625	0.000165161		0.00625	-1.43983e-05		0.00625	0.000100879
0.00635	0.000223784		0.00634	0.000234116		0.00635	0.000227704		0.00635	5.06585e-05		0.00635	9.03767e-05
0.00644	0.000378569		0.00643	0.000449721		0.00644	0.00021832		0.00644	0.000162987		0.00644	0.000198058
0.00654	0.000554754		0.00653	0.000145619		0.00654	0.000168927		0.00654	0.00029997		0.00654	0.00020235
0.00664	0.000656885		0.00664	0.000180536		0.00664	0.000487153		0.00664	0.000225529		0.00664	5.07857e-05
0.00674	0.000199635		0.00674	0.000136581		0.00674	1.03412e-05		0.00674	0.000109497		0.00674	4.07017e-05
0.00684	0.000808681		0.00683	0.000220365		0.00684	0.000559855		0.00684	9.84477e-05		0.00684	0.000233571
0.00694	0.00058099		0.00693	0.000276656		0.00694	-4.65197e-06		0.00694	0.000200599		0.00694	0.000133388
0.00704	0.000716462		0.00703	0.000239718		0.00704	0.000433348		0.00704	0.000249559		0.00704	2.39623e-05
0.00714	0.000628667		0.00713	0.000312187		0.00714	4.91488e-05		0.00714	0.00010213		0.00714	0.000203266
0.00724	0.00113		0.00723	0.000316503		0.00724	0.000436741		0.00724	-2.41358e-05		0.00724	0.000380343
0.00734	0.000251093		0.00733	0.000295975		0.00734	0.000108552		0.00734	0.000173276		0.00734	0.000349707
0.00743	0.00111		0.00743	0.000326191		0.00743	0.000277461		0.00743	0.000205688		0.00743	0.000153659
0.00753	0.000186774		0.00752	0.000270891		0.00753	0.000302042		0.00753	7.62827e-05		0.00753	0.000175418
0.00763	0.000642633		0.00762	0.000316669		0.00763	0.000138034		0.00763	0.000102451		0.00763	0.000173351
0.00773	0.000639896		0.00772	0.000292553		0.00773	7.24745e-05		0.00773	0.000285631		0.00773	0.00025849
0.00783	0.000460449		0.00783	0.000123859		0.00783	0.000385179		0.00783	0.000466316		0.00783	0.000250725
0.00793	0.00112		0.00792	0.000236265		0.00793	0.000193802		0.00793	0.000350376		0.00793	0.000318725
0.00803	0.000914882		0.00802	0.000194896		0.00803	-0.000305625		0.00803	0.000167174		0.00803	0.000315732
0.00813	0.00108		0.00812	0.000445562		0.00813	0.000418796		0.00813	0.000192511		0.00813	0.000320335
0.00823	0.000316759		0.00822	0.00023777		0.00823	0.000752081		0.00823	0.000185508		0.00823	0.000285969
0.00833	0.00091934		0.00832	0.000136899		0.00833	0.000488985		0.00833	0.000275603		0.00833	0.000321237
0.00843	0.000278568		0.00842	0.000288635		0.00843	-0.000177732		0.00843	0.000287304		0.00843	0.000259203
0.00853	0.000239113		0.00852	0.000293986		0.00853	0.000298781		0.00853	0.000329575		0.00853	0.00014474
0.00862	0.000394535		0.00862	0.000541228		0.00862	0.000580971		0.00862	0.000355961		0.00862	0.000229478
0.00872	0.000632099		0.00871	0.000232641		0.00872	-0.000279342		0.00872	0.000335756		0.00872	0.000277641
0.00882	0.000292073		0.00882	-0.000134084		0.00882	7.07624e-05		0.00882	0.000352982		0.00882	0.000444649
0.00892	0.00117		0.00892	0.000178121		0.00892	0.000376178		0.00892	0.000324046		0.00892	0.000269941
0.00902	0.00109		0.00901	0.000272369		0.00902	4.71523e-05		0.00902	0.000342464		0.00902	0.000146696
0.00912	0.001		0.00911	0.000167585		0.00912	9.60038e-05		0.00912	0.000236182		0.00912	0.000278454
0.00922	0.000461741		0.00921	0.000275087		0.00922	0.000713322		0.00922	0.000189252		0.00922	0.000320059
0.00932	0.000825495		0.00931	0.00023911		0.00932	0.000152908		0.00932	0.000244942		0.00932	0.000505288
0.00942	0.000647991		0.00941	0.000344125		0.00942	0.000710285		0.00942	0.000321229		0.00942	0.000404457
0.00952	0.0011		0.00951	0.000245361		0.00952	0.000573261		0.00952	0.000491298		0.00952	0.000206042
0.00962	0.00078557		0.00961	0.000566962		0.00962	-5.65554e-05		0.00962	0.000312476		0.00962	2.26279e-06
0.00971	0.000637902		0.00971	0.000535682		0.00971	0.000329182		0.00971	0.000180511		0.00971	-7.39086e-05
0.00981	0.00103		0.00981	0.000319309		0.00981	0.000712013		0.00981	0.000271365		0.00981	0.000123914
0.00991	5.06526e-05		0.00991	0.000427337		0.00991	0.000263101		0.00991	0.000329655		0.00991	0.000258106
0.01001	0.00087669		0.01001	0.000534025		0.01001	0.000631224		0.01001	0.000482906		0.01001	0.000181488
0.01011	0.000722165		0.0101	0.000317774		0.01011	0.000560507		0.01011	0.000542369		0.01011	0.000280527
0.01021	0.000246649		0.0102	0.000435159		0.01021	0.000110005		0.01021	0.000340276		0.01021	0.000269257
0.01031	0.000650192		0.0103	0.00026454		0.01031	0.00037875		0.01031	0.000134209		0.01031	0.000317504
0.01041	0.000317459		0.0104	0.000455628		0.01041	0.000395497		0.01041	-7.43691e-05		0.01041	0.000328832
0.01051	0.000747464		0.0105	0.000352171		0.01051	0.000346582		0.01051	-2.29108e-05		0.01051	0.000528177
0.01061	0.000697563		0.0106	0.000733333		0.01061	0.000492538		0.01061	0.000179571		0.01061	0.000548275
0.01071	0.00058166		0.0107	0.000578448		0.01071	0.000250858		0.01071	0.00029961		0.01071	0.000378142
0.0108	0.00105		0.0108	0.000559403		0.0108	0.000364886		0.0108	0.000193884		0.0108	0.000409067
0.01091	0.000968785		0.0109	0.000309691		0.01091	0.000553179		0.01091	0.000306664		0.01091	0.000527564
0.01101	0.000451776		0.011	0.000514033		0.01101	0.000997515		0.01101	0.000284874		0.01101	0.000393544
0.0111	0.00102		0.0111	0.00034509		0.0111	0.000420721		0.0111	0.000371245		0.0111	0.000401089
0.01121	0.000802361		0.0112	0.000336139		0.01121	0.000406024		0.01121	0.000309829		0.01121	0.000338195
0.01131	0.000926107		0.01129	0.000314037		0.01131	0.000409017		0.01131	0.000513869		0.01131	0.000366007
0.0114	0.000585678		0.01139	0.000511904		0.0114	4.2705e-05		0.0114	0.000622511		0.0114	0.000416472
0.0115	0.000566039		0.01149	0.000378554		0.0115	0.000379533		0.0115	0.000507279		0.0115	0.00046406
0.0116	0.000581475		0.01159	0.000616618		0.0116	0.000660335		0.0116	0.000381765		0.0116	0.000669805
0.0117	0.00102		0.01169	0.000402975		0.0117	0.000406001		0.0117	0.000503144		0.0117	0.000654607
0.0118	0.00032832		0.01179	0.000532879		0.0118	0.000453792		0.0118	0.000567087		0.0118	0.000576074
0.0119	0.000882708		0.01189	0.000743213		0.0119	2.0685e-05		0.0119	0.000386191		0.0119	0.000427012
0.012	8.94381e-05		0.01199	0.000613961		0.012	8.37832e-06		0.012	0.000467275		0.012	0.000384545
0.01209	0.000831667		0.01209	0.000600056		0.01209	0.000882675		0.01209	0.000355481		0.01209	0.000495077
0.01219	0.000325047		0.01219	0.000579851		0.01219	0.000489363		0.01219	0.000409451		0.01219	0.000350931
0.0123	0.000729139		0.01229	0.000559391		0.0123	0.0005187		0.0123	0.000465509		0.0123	0.000333777
0.0124	0.000960213		0.01238	0.000520254		0.0124	0.000267446		0.0124	0.000485764		0.0124	0.000411992
0.01249	0.000836239		0.01248	0.000680114		0.01249	0.000285495		0.01249	0.000696354		0.01249	0.00047193
0.01259	0.000863416		0.01258	0.000602634		0.01259	0.000296745		0.01259	0.000766475		0.01259	0.000457219
0.01269	0.000838487		0.01268	0.000609346		0.01269	0.000301804		0.01269	0.000645084		0.01269	0.000617686
0.01279	0.000617345		0.01278	0.000569731		0.01279	0.000591437		0.01279	0.000555043		0.01279	0.000442799
0.01289	0.000577264		0.01288	0.000400039		0.01289	0.00081188		0.01289	0.000365501		0.01289	0.000521976
0.01299	0.000531722		0.01298	0.000665439		0.01299	0.000209665		0.01299	0.000508981		0.01299	0.000689677
0.01309	0.000249616		0.01308	0.000832249		0.01309	3.00293e-05		0.01309	0.00048196		0.01309	0.000677079
0.01319	0.00112		0.01318	0.000502942		0.01319	8.10457e-05		0.01319	0.000383564		0.01319	0.000615054
0.01329	0.000781426		0.01328	0.000473775		0.01329	0.000114285		0.01329	0.000361297		0.01329	0.000590231
0.01339	0.00118		0.01338	0.00030318		0.01339	0.000104215		0.01339	0.000483984		0.01339	0.000557711
0.01349	0.000857158		0.01347	0.000632086		0.01349	0.000539474		0.01349	0.000508584		0.01349	0.000601702
0.01359	0.00113		0.01357	0.000610793		0.01359	0.000659103		0.01359	0.000506362		0.01359	0.000655531
0.01368	0.000360268		0.01367	0.000464775		0.01368	0.000617769		0.01368	0.00069424		0.01368	0.000619571
0.01378	0.00115		0.01377	0.00048868		0.01378	7.56629e-05		0.01378	0.00051557		0.01378	0.000583019
0.01388	0.000327486		0.01387	0.000685159		0.01388	0.000643595		0.01388	0.000544702		0.01388	0.000428676
0.01398	0.000238297		0.01397	0.00069301		0.01398	0.000757251		0.01398	0.000706955		0.01398	0.000572787
0.01408	0.00104		0.01407	0.000408634		0.01408	0.000598005		0.01408	0.000800199		0.01408	0.00074744
0.01418	0.000309341		0.01417	0.000562484		0.01418	0.00096937		0.01418	0.000687642		0.01418	0.000779286
0.01428	0.000554608		0.01427	0.000293413		0.01428	0.00037394		0.01428	0.000666198		0.01428	0.000579998
0.01438	0.000601328		0.01437	0.000698614		0.01438	0.000616409		0.01438	0.000639262		0.01438	0.000488121
0.01448	0.000627211		0.01447	0.000688014		0.01448	0.000392496		0.01448	0.000596399		0.01448	0.000343471
0.01458	0.000722832		0.01457	0.00069669		0.01458	0.000569244		0.01458	0.000711983		0.01458	0.000467144
0.01468	0.00042344		0.01466	0.000667871		0.01468	0.000482816		0.01468	0.00070247		0.01468	0.000641528
0.01477	0.00103		0.01476	0.000511431		0.01477	0.0006884		0.01477	0.000685321		0.01477	0.000573954
0.01487	0.000417038		0.01486	0.000360362		0.01487	0.000707685		0.01487	0.000637849		0.01487	0.000483936
0.01497	0.000579532		0.01496	0.000498939		0.01497	0.000369498		0.01497	0.000475643		0.01497	0.00058811
0.01507	0.000411052		0.01506	0.000619012		0.01507	0.000765342		0.01507	0.00061434		0.01507	0.000702376
0.01517	0.00112		0.01516	0.00061121		0.01517	0.000436605		0.01517	0.000797811		0.01517	0.00059864
0.01527	0.00171		0.01526	0.000739669		0.01527	0.000565851		0.01527	0.000911495		0.01527	0.000425522
0.01537	0.000758479		0.01536	0.000558499		0.01537	0.000291586		0.01537	0.000707514		0.01537	0.000573645
0.01547	0.00102		0.01546	0.00049915		0.01547	0.000285885		0.01547	0.000554572		0.01547	0.000383256
0.01557	0.00139		0.01556	0.000631045		0.01557	0.000824164		0.01557	0.000459228		0.01557	0.000415579
0.01567	0.00132		0.01566	0.000721023		0.01567	0.000598455		0.01567	0.000399683		0.01567	0.00062365
0.01577	0.00104		0.01575	0.000936614		0.01577	0.000298147		0.01577	0.000605058		0.01577	0.000704693
0.01586	0.00106		0.01585	0.000635903		0.01586	0.000587315		0.01586	0.000698153		0.01586	0.000710454
0.01596	0.000545446		0.01595	0.000729346		0.01596	0.000582779		0.01596	0.000592068		0.01596	0.00064626
0.01606	0.00069375		0.01605	0.000600392		0.01606	0.00117		0.01606	0.000540604		0.01606	0.000493608
0.01616	0.00102		0.01615	0.000628239		0.01616	0.000283938		0.01616	0.000670067		0.01616	0.000388957
0.01626	0.000487953		0.01625	0.00062496		0.01626	0.0011		0.01626	0.000775913		0.01626	0.00052811
0.01636	0.00161		0.01635	0.000737676		0.01636	1.32959e-05		0.01636	0.000668316		0.01636	0.000629439
0.01646	0.000660289		0.01645	0.000603821		0.01646	0.000656081		0.01646	0.000470577		0.01646	0.000677972
0.01656	0.000437474		0.01655	0.000656892		0.01656	0.000375512		0.01656	0.000603987		0.01656	0.000685587
0.01666	0.000894562		0.01665	0.000588091		0.01666	0.000772008		0.01666	0.000476402		0.01666	0.000548674
0.01676	0.00107		0.01674	0.0008609		0.01676	0.000381753		0.01676	0.000383873		0.01676	0.000572487
0.01686	0.00117		0.01684	0.000816156		0.01686	0.000678213		0.01686	0.000596845		0.01686	0.000694586
0.01696	0.000280716		0.01694	0.000579209		0.01696	0.000846122		0.01696	0.000785225		0.01696	0.000844239
0.01705	0.000665841		0.01704	0.000920334		0.01705	0.000685689		0.01705	0.000777847		0.01705	0.00088144
0.01715	0.000975498		0.01714	0.00070548		0.01715	0.000943902		0.01715	0.000768441		0.01715	0.000684359
0.01725	0.000841553		0.01724	0.000980734		0.01725	0.000392143		0.01725	0.000661114		0.01725	0.000734958
0.01735	0.000608634		0.01734	0.000802155		0.01735	0.000963272		0.01735	0.000506264		0.01735	0.000622191
0.01745	0.000828879		0.01744	0.000787963		0.01745	0.00061567		0.01745	0.000454868		0.01745	0.00064015
0.01755	0.000877007		0.01754	0.000939085		0.01755	0.000477892		0.01755	0.000595803		0.01755	0.000682376
0.01765	0.00116		0.01764	0.000615998		0.01765	0.000530083		0.01765	0.000694757		0.01765	0.00069441
0.01775	0.000768744		0.01774	0.00092592		0.01775	0.000561075		0.01775	0.000740378		0.01775	0.000644573
0.01785	0.00104		0.01784	0.000986008		0.01785	0.000672494		0.01785	0.000780023		0.01785	0.000617856
0.01795	0.0006969		0.01793	0.000692137		0.01795	0.000514478		0.01795	0.000622064		0.01795	0.000751346
0.01805	0.000718312		0.01803	0.000847807		0.01805	7.19897e-05		0.01805	0.000590305		0.01805	0.000858796
0.01814	0.00102		0.01813	0.000683275		0.01814	0.000691158		0.01814	0.000726489		0.01814	0.000735376
0.01824	0.000534168		0.01823	0.000842935		0.01824	0.000417662		0.01824	0.000849604		0.01824	0.000632099
0.01834	0.00108		0.01833	0.000803663		0.01834	0.000733506		0.01834	0.00103		0.01834	0.000833533
0.01844	0.000907214		0.01843	0.000795637		0.01844	0.000978104		0.01844	0.000878793		0.01844	0.000854648
0.01854	0.000609179		0.01853	0.00065373		0.01854	0.000774858		0.01854	0.000737031		0.01854	0.00076429
0.01864	0.00115		0.01863	0.000636618		0.01864	0.000774269		0.01864	0.000791566		0.01864	0.000956321
0.01874	0.0014		0.01873	0.00085289		0.01874	0.000436768		0.01874	0.000681872		0.01874	0.000875942
0.01884	0.000585625		0.01883	0.000784067		0.01884	0.000621802		0.01884	0.000706107		0.01884	0.000806847
0.01894	0.001		0.01893	0.000866129		0.01894	0.00032072		0.01894	0.000762657		0.01894	0.000926272
0.01904	0.00124		0.01902	0.000774523		0.01904	0.000919865		0.01904	0.000767267		0.01904	0.000800412
0.01914	0.000240001		0.01912	0.0008253		0.01914	0.000835994		0.01914	0.000705979		0.01914	0.000655834
0.01923	0.000655428		0.01922	0.000693191		0.01923	0.000584534		0.01923	0.000696069		0.01923	0.00085382
0.01933	0.00113		0.01932	0.000940404		0.01933	0.00079054		0.01933	0.000782169		0.01933	0.000985353
0.01943	0.000829593		0.01942	0.00101		0.01943	0.000381573		0.01943	0.000966605		0.01943	0.000862553
0.01953	0.00107		0.01952	0.000820186		0.01953	0.000872149		0.01953	0.000885918		0.01953	0.000736642
0.01963	0.000904625		0.01962	0.000793287		0.01963	0.000320523		0.01963	0.000699754		0.01963	0.000840465
0.01973	0.00109		0.01972	0.000907991		0.01973	0.000724633		0.01973	0.000805887		0.01973	0.00070808
0.01983	0.000903858		0.01982	0.000927226		0.01983	0.000348353		0.01983	0.00101		0.01983	0.00085932
0.01993	0.000899957		0.01992	0.000803756		0.01993	0.000481882		0.01993	0.000877571		0.01993	0.000817674
0.02003	0.000887488		0.02002	0.000906562		0.02003	0.00044927		0.02003	0.000900403		0.02003	0.000753283
0.02013	0.00137		0.02011	0.000958113		0.02013	0.000965178		0.02013	0.0011		0.02013	0.000658194
0.02023	0.0014		0.02021	0.000786867		0.02023	0.000252721		0.02023	0.000945561		0.02023	0.000755199
0.02032	0.00125		0.02031	0.000713222		0.02032	0.00090146		0.02032	0.000889889		0.02032	0.000840182
0.02042	0.000922732		0.02041	0.00111		0.02042	0.000251043		0.02042	0.00102		0.02042	0.000850573
0.02052	0.00112		0.02051	0.00102		0.02052	0.000191062		0.02052	0.000905321		0.02052	0.000812255
0.02062	0.00125		0.02061	0.00102		0.02062	0.000808112		0.02062	0.000700742		0.02062	0.000840872
0.02072	0.00114		0.02071	0.000979336		0.02072	0.00157		0.02072	0.000889402		0.02072	0.000708604
0.02082	0.00116		0.02081	0.000878155		0.02082	0.000590022		0.02082	0.00106		0.02082	0.000890371
0.02092	0.000732369		0.02091	0.000934878		0.02092	0.000812958		0.02092	0.00104		0.02092	0.00101
0.02102	0.00133		0.02101	0.000811725		0.02102	0.00156		0.02102	0.000835942		0.02102	0.000903599
0.02112	0.000709896		0.02111	0.000983965		0.02112	0.00103		0.02112	0.000891252		0.02112	0.000816305
0.02122	0.00184		0.0212	0.00106		0.02122	0.000842428		0.02122	0.000861028		0.02122	0.000908327
0.02132	0.00092976		0.0213	0.000988345		0.02132	0.000609397		0.02132	0.000835664		0.02132	0.00093608
0.02142	0.00125		0.0214	0.00101		0.02142	0.000558003		0.02142	0.000935357		0.02142	0.000833765
0.02151	0.00123		0.0215	0.0011		0.02151	0.000317379		0.02151	0.0009008		0.02151	0.000938987
0.02161	0.00127		0.0216	0.0011		0.02161	0.00119		0.02161	0.000816006		0.02161	0.000910486
0.02171	0.00111		0.0217	0.000989115		0.02171	0.000488251		0.02171	0.000726048		0.02171	0.000774056
0.02181	0.00137		0.0218	0.00104		0.02181	0.00064261		0.02181	0.000824786		0.02181	0.000824581
0.02191	0.000969532		0.0219	0.00101		0.02191	0.00075237		0.02191	0.000938721		0.02191	0.00103
0.02201	0.000484682		0.022	0.00112		0.02201	0.000779759		0.02201	0.000918431		0.02201	0.00108
0.02211	0.000971962		0.0221	0.000912543		0.02211	0.000270229		0.02211	0.000928202		0.02211	0.00104
0.02221	0.000714221		0.0222	0.000988365		0.02221	0.000712001		0.02221	0.000904467		0.02221	0.000995627
0.02231	0.000831117		0.0223	0.00114		0.02231	0.000916377		0.02231	0.000843656		0.02231	0.000904448
0.02241	0.00112		0.02239	0.00111		0.02241	0.000200666		0.02241	0.00088401		0.02241	0.000913593
0.0225	0.000866605		0.02249	0.00111		0.0225	0.000779599		0.0225	0.00107		0.0225	0.000882634
0.0226	0.000512467		0.02259	0.00133		0.0226	0.00078057		0.0226	0.00111		0.0226	0.00103
0.0227	0.00148		0.02269	0.00101		0.0227	0.000712265		0.0227	0.000942895		0.0227	0.00104
0.0228	0.00121		0.02279	0.000954077		0.0228	0.000946615		0.0228	0.000895274		0.0228	0.00102
0.0229	0.00164		0.02289	0.00117		0.0229	0.000808889		0.0229	0.00102		0.0229	0.00111
0.023	0.000575559		0.02299	0.00112		0.023	0.00058633		0.023	0.00102		0.023	0.00111
0.0231	0.00132		0.02309	0.00111		0.0231	0.000952262		0.0231	0.000921283		0.0231	0.00102
0.0232	0.00139		0.02319	0.00124		0.0232	0.000618938		0.0232	0.00103		0.0232	0.00104
0.0233	0.00103		0.02329	0.00123		0.0233	0.000977638		0.0233	0.00103		0.0233	0.0011
0.0234	0.00163		0.02339	0.00121		0.0234	0.000589209		0.0234	0.000875214		0.0234	0.00104
0.0235	0.000968613		0.02349	0.000972326		0.0235	0.001		0.0235	0.000844905		0.0235	0.00096839
0.02359	0.00103		0.02358	0.00123		0.02359	0.000887007		0.02359	0.00106		0.02359	0.00109
0.02369	0.000752667		0.02369	0.0011		0.02369	0.00062267		0.02369	0.00124		0.02369	0.00114
0.02379	0.000665001		0.02379	0.00128		0.02379	0.00117		0.02379	0.00115		0.02379	0.00114
0.02389	0.00118		0.02389	0.00109		0.02389	0.000201228		0.02389	0.00113		0.02389	0.00131
0.02399	0.00103		0.02398	0.00134		0.02399	0.000388041		0.02399	0.00106		0.02399	0.00122
0.02409	0.00128		0.02408	0.00119		0.02409	0.000681769		0.02409	0.00102		0.02409	0.00103
0.02419	0.000865338		0.02418	0.00118		0.02419	0.000605533		0.02419	0.000979483		0.02419	0.00101
0.02429	0.00136		0.02428	0.00141		0.02429	0.000709753		0.02429	0.000997593		0.02429	0.00119
0.02439	0.00164		0.02438	0.00125		0.02439	0.00080859		0.02439	0.00114		0.02439	0.00114
0.02449	0.00119		0.02447	0.00111		0.02449	0.00104		0.02449	0.00115		0.02449	0.00118
0.02459	0.001		0.02457	0.00114		0.02459	0.000520307		0.02459	0.00112		0.02459	0.00126
0.02468	0.000884838		0.02467	0.00125		0.02468	0.00101		0.02468	0.0012		0.02468	0.00124
0.02478	0.00122		0.02477	0.00125		0.02478	0.00116		0.02478	0.00123		0.02478	0.00108
0.02488	0.00138		0.02487	0.00119		0.02488	0.0011		0.02488	0.00113		0.02488	0.00109
0.02498	0.00127		0.02497	0.00132		0.02498	0.000667699		0.02498	0.00117		0.02498	0.00124
0.02508	0.00165		0.02507	0.00124		0.02508	0.00129		0.02508	0.00115		0.02508	0.00115
0.02518	0.00154		0.02517	0.00109		0.02518	0.000934767		0.02518	0.00125		0.02518	0.0013
0.02528	0.00147		0.02527	0.00127		0.02528	0.00105		0.02528	0.00106		0.02528	0.00113
0.02538	0.00123		0.02537	0.00149		0.02538	0.000874629		0.02538	0.0011		0.02538	0.00127
0.02548	0.000719983		0.02547	0.00133		0.02548	0.000753729		0.02548	0.00125		0.02548	0.0013
0.02558	0.00149		0.02557	0.00118		0.02558	0.00134		0.02558	0.00126		0.02558	0.00121
0.02568	0.00132		0.02567	0.00123		0.02568	0.000757029		0.02568	0.00127		0.02568	0.00133
0.02578	0.0011		0.02577	0.00135		0.02578	0.0012		0.02578	0.00145		0.02578	0.00138
0.02587	0.00151		0.02587	0.00129		0.02587	0.000942189		0.02587	0.00135		0.02587	0.00123
0.02597	0.00184		0.02597	0.00144		0.02597	0.00109		0.02597	0.00115		0.02597	0.00114
0.02607	0.00103		0.02607	0.0013		0.02607	0.00115		0.02607	0.00108		0.02607	0.00122
0.02617	0.000804337		0.02617	0.00116		0.02617	0.000683649		0.02617	0.00126		0.02617	0.00128
0.02627	0.00141		0.02626	0.00129		0.02627	0.00066043		0.02627	0.00127		0.02627	0.00122
0.02638	0.00124		0.02636	0.00152		0.02638	0.00094052		0.02638	0.00125		0.02638	0.00134
0.02647	0.000982751		0.02646	0.00141		0.02647	0.000523337		0.02647	0.00138		0.02647	0.00125
0.02657	0.00125		0.02656	0.00152		0.02657	0.000895463		0.02657	0.00138		0.02657	0.00112
0.02667	0.00135		0.02666	0.00141		0.02667	0.000589424		0.02667	0.00131		0.02667	0.00128
0.02677	0.00162		0.02676	0.00134		0.02677	0.000765724		0.02677	0.00113		0.02677	0.00146
0.02687	0.00111		0.02686	0.00138		0.02687	0.00127		0.02687	0.00125		0.02687	0.00141
0.02696	0.00127		0.02695	0.00164		0.02696	0.00133		0.02696	0.00135		0.02696	0.00126
0.02706	0.000842254		0.02705	0.00155		0.02706	0.00039868		0.02706	0.00128		0.02706	0.00124
0.02716	0.00148		0.02716	0.00144		0.02716	0.00143		0.02716	0.00143		0.02716	0.00135
0.02726	0.00122		0.02726	0.00145		0.02726	0.000851941		0.02726	0.00126		0.02726	0.00131
0.02736	0.000731439		0.02735	0.00126		0.02736	0.00127		0.02736	0.00137		0.02736	0.00146
0.02746	0.00188		0.02745	0.00152		0.02746	0.000855825		0.02746	0.00147		0.02746	0.00134
0.02756	0.00261		0.02755	0.00138		0.02756	0.000649539		0.02756	0.00134		0.02756	0.0012
0.02766	0.00142		0.02765	0.00162		0.02766	0.00058694		0.02766	0.00139		0.02766	0.00131
0.02776	0.000615197		0.02775	0.00152		0.02776	0.00115		0.02776	0.00158		0.02776	0.00149
0.02786	0.00116		0.02785	0.0015		0.02786	0.000887517		0.02786	0.00144		0.02786	0.00147
0.02796	0.00113		0.02795	0.00161		0.02796	0.00101		0.02796	0.00129		0.02796	0.00153
0.02806	0.0011		0.02805	0.0017		0.02806	0.000663033		0.02806	0.00128		0.02806	0.00145
0.02815	0.00173		0.02815	0.00148		0.02815	0.0012		0.02815	0.00139		0.02815	0.00137
0.02825	0.000957558		0.02825	0.00136		0.02825	0.00103		0.02825	0.00141		0.02825	0.00146
0.02836	0.0018		0.02835	0.00145		0.02836	0.000882641		0.02836	0.00135		0.02836	0.00165
0.02846	0.00122		0.02844	0.00163		0.02846	0.000678336		0.02846	0.00148		0.02846	0.00159
0.02856	0.00201		0.02854	0.00149		0.02856	0.00131		0.02856	0.00138		0.02856	0.00147
0.02865	0.00114		0.02864	0.00134		0.02865	0.000839488		0.02865	0.00123		0.02865	0.00144
0.02875	0.0017		0.02874	0.00139		0.02875	0.00135		0.02875	0.00139		0.02875	0.0013
0.02885	0.00126		0.02884	0.00159		0.02885	0.0014		0.02885	0.00157		0.02885	0.00148
0.02895	0.00143		0.02894	0.00179		0.02895	0.001		0.02895	0.00161		0.02895	0.00145
0.02905	0.0013		0.02904	0.00151		0.02905	0.000503906		0.02905	0.00145		0.02905	0.00153
0.02914	0.00156		0.02914	0.00162		0.02914	0.00133		0.02914	0.00134		0.02914	0.00162
0.02925	0.00184		0.02924	0.00136		0.02925	0.00101		0.02925	0.00142		0.02925	0.00154
0.02934	0.00187		0.02934	0.00161		0.02934	0.000866711		0.02934	0.0015		0.02934	0.0016
0.02944	0.00164		0.02944	0.00141		0.02944	0.00118		0.02944	0.0015		0.02944	0.00171
0.02954	0.00174		0.02953	0.00184		0.02954	0.000971256		0.02954	0.0016		0.02954	0.00159
0.02964	0.000671427		0.02963	0.00181		0.02964	0.000675556		0.02964	0.00145		0.02964	0.00144
0.02974	0.00138		0.02973	0.00158		0.02974	0.00106		0.02974	0.00131		0.02974	0.00145
0.02984	0.00152		0.02983	0.00169		0.02984	0.00134		0.02984	0.00145		0.02984	0.00159
0.02994	0.00139		0.02993	0.00166		0.02994	0.00118		0.02994	0.00164		0.02994	0.00158
0.03004	0.00159		0.03003	0.00148		0.03004	0.00103		0.03004	0.00164		0.03004	0.00144
0.03014	0.00149		0.03013	0.00173		0.03014	0.00131		0.03014	0.00167		0.03014	0.00141
0.03024	0.00148		0.03023	0.00158		0.03024	0.00117		0.03024	0.00163		0.03024	0.00155
0.03034	0.00123		0.03033	0.00176		0.03034	0.000882024		0.03034	0.00154		0.03034	0.00172
0.03044	0.00241		0.03043	0.00163		0.03044	0.00134		0.03044	0.00155		0.03044	0.00175
0.03054	0.00168		0.03053	0.00179		0.03054	0.00101		0.03054	0.00172		0.03054	0.00156
0.03064	0.00162		0.03063	0.00178		0.03064	0.000807116		0.03064	0.00182		0.03064	0.00165
0.03074	0.00129		0.03072	0.00175		0.03074	0.00201		0.03074	0.0017		0.03074	0.00146
0.03083	0.00136		0.03082	0.00175		0.03083	0.0015		0.03083	0.00163		0.03083	0.00149
0.03093	0.0014		0.03092	0.00172		0.03093	0.000446937		0.03093	0.00155		0.03093	0.00161
0.03103	0.00156		0.03102	0.00172		0.03103	0.000856222		0.03103	0.00147		0.03103	0.00144
0.03113	0.00162		0.03112	0.00179		0.03113	0.00126		0.03113	0.00166		0.03113	0.00165
0.03123	0.00155		0.03122	0.00168		0.03123	0.00109		0.03123	0.0016		0.03123	0.00186
0.03133	0.00149		0.03132	0.00187		0.03133	0.000953021		0.03133	0.00167		0.03133	0.00182
0.03143	0.00103		0.03142	0.00169		0.03143	0.00148		0.03143	0.00181		0.03143	0.00164
0.03153	0.00124		0.03152	0.00182		0.03153	0.00124		0.03153	0.00171		0.03153	0.00172
0.03163	0.00164		0.03162	0.00172		0.03163	0.00134		0.03163	0.00173		0.03163	0.00167
0.03173	0.00177		0.03172	0.00204		0.03173	0.00113		0.03173	0.00185		0.03173	0.00152
0.03183	0.00116		0.03181	0.00194		0.03183	0.00101		0.03183	0.00184		0.03183	0.0017
0.03192	0.00211		0.03191	0.00193		0.03192	0.00126		0.03192	0.00166		0.03192	0.00167
0.03202	0.00204		0.03201	0.00157		0.03202	0.00103		0.03202	0.00154		0.03202	0.00172
0.03212	0.00126		0.03211	0.00191		0.03212	0.0017		0.03212	0.00165		0.03212	0.00173
0.03222	0.00142		0.03221	0.00168		0.03222	0.00171		0.03222	0.00181		0.03222	0.00175
0.03232	0.00148		0.03231	0.0018		0.03232	0.00139		0.03232	0.00171		0.03232	0.00182
0.03242	0.00181		0.03241	0.00192		0.03242	0.00122		0.03242	0.00156		0.03242	0.00179
0.03252	0.00151		0.03251	0.0019		0.03252	0.000664623		0.03252	0.00156		0.03252	0.00178
0.03262	0.00176		0.03261	0.00179		0.03262	0.00152		0.03262	0.00171		0.03262	0.00176
0.03272	0.00104		0.03271	0.00192		0.03272	0.0011		0.03272	0.00188		0.03272	0.00181
0.03282	0.00162		0.03281	0.00184		0.03282	0.00146		0.03282	0.00196		0.03282	0.00174
0.03292	0.00178		0.03291	0.00189		0.03292	0.00148		0.03292	0.00176		0.03292	0.00185
0.03302	0.00113		0.033	0.00167		0.03302	0.000854015		0.03302	0.00179		0.03302	0.0018
0.03311	0.00158		0.0331	0.00195		0.03311	0.00184		0.03311	0.00168		0.03311	0.0018
0.03321	0.00141		0.0332	0.00194		0.03321	0.00136		0.03321	0.00156		0.03321	0.00179
0.03331	0.00229		0.0333	0.0021		0.03331	0.00153		0.03331	0.00175		0.03331	0.00187
0.03341	0.00201		0.0334	0.0021		0.03341	0.00123		0.03341	0.0017		0.03341	0.00207
0.03351	0.00177		0.0335	0.00183		0.03351	0.000959375		0.03351	0.00167		0.03351	0.00198
0.03361	0.00195		0.0336	0.00179		0.03361	0.00133		0.03361	0.00189		0.03361	0.0019
0.03371	0.0015		0.0337	0.00219		0.03371	0.00123		0.03371	0.00206		0.03371	0.0017
0.03381	0.00145		0.0338	0.00196		0.03381	0.00152		0.03381	0.00198		0.03381	0.00171
0.03391	0.00201		0.0339	0.00219		0.03391	0.00105		0.03391	0.0018		0.03391	0.00191
0.03401	0.00151		0.03399	0.00197		0.03401	0.00117		0.03401	0.00189		0.03401	0.0018
0.03411	0.00179		0.03409	0.00212		0.03411	0.00141		0.03411	0.00186		0.03411	0.00178
0.0342	0.00198		0.03419	0.00212		0.0342	0.0012		0.0342	0.0017		0.0342	0.00191
0.0343	0.00164		0.03429	0.00205		0.0343	0.00141		0.0343	0.00183		0.0343	0.00194
0.0344	0.0021		0.03439	0.00201		0.0344	0.00147		0.0344	0.00189		0.0344	0.00183
0.0345	0.00127		0.03449	0.002		0.0345	0.00108		0.0345	0.00183		0.0345	0.00195
0.0346	0.00165		0.03459	0.00212		0.0346	0.00111		0.0346	0.00198		0.0346	0.00188
0.0347	0.00166		0.03469	0.00204		0.0347	0.00156		0.0347	0.00184		0.0347	0.00188
0.0348	0.00167		0.03479	0.00221		0.0348	0.00157		0.0348	0.00199		0.0348	0.0017
0.0349	0.00181		0.03489	0.00211		0.0349	0.00137		0.0349	0.002		0.0349	0.00189
0.035	0.00242		0.03499	0.00203		0.035	0.000788185		0.035	0.00197		0.035	0.00199
0.0351	0.00144		0.03508	0.0023		0.0351	0.00147		0.0351	0.00195		0.0351	0.00209
0.0352	0.00173		0.03518	0.00181		0.0352	0.00137		0.0352	0.00194		0.0352	0.00214
0.03529	0.00217		0.03528	0.0021		0.03529	0.00126		0.03529	0.002		0.03529	0.00197
0.03539	0.00224		0.03538	0.00225		0.03539	0.00115		0.03539	0.00192		0.03539	0.00185
0.03549	0.00198		0.03548	0.00185		0.03549	0.00208		0.03549	0.00203		0.03549	0.00196
0.03559	0.00186		0.03558	0.00223		0.03559	0.00149		0.03559	0.00202		0.03559	0.00217
0.03569	0.00184		0.03568	0.0024		0.03569	0.00194		0.03569	0.00195		0.03569	0.00211
0.03579	0.00191		0.03578	0.00228		0.03579	0.00132		0.03579	0.00202		0.03579	0.00208
0.03589	0.00187		0.03588	0.00223		0.03589	0.00123		0.03589	0.00198		0.03589	0.00222
0.03599	0.00204		0.03598	0.00245		0.03599	0.00151		0.03599	0.00219		0.03599	0.00204
0.03609	0.00209		0.03608	0.00206		0.03609	0.00169		0.03609	0.00224		0.03609	0.00214
0.03619	0.00209		0.03618	0.00234		0.03619	0.00146		0.03619	0.00218		0.03619	0.00216
0.03629	0.00186		0.03627	0.00232		0.03629	0.00137		0.03629	0.00203		0.03629	0.00208
0.03639	0.0018		0.03637	0.00206		0.03639	0.0016		0.03639	0.00183		0.03639	0.00204
0.03648	0.00161		0.03647	0.00196		0.03648	0.00144		0.03648	0.00193		0.03648	0.00211
0.03658	0.00163		0.03657	0.00239		0.03658	0.00127		0.03658	0.00213		0.03658	0.0021
0.03668	0.00159		0.03667	0.0023		0.03668	0.00146		0.03668	0.00198		0.03668	0.0022
0.03678	0.00206		0.03677	0.00226		0.03678	0.00156		0.03678	0.00196		0.03678	0.00218
0.03688	0.00136		0.03687	0.00211		0.03688	0.00172		0.03688	0.00209		0.03688	0.00208
0.03698	0.00196		0.03697	0.00235		0.03698	0.00123		0.03698	0.00215		0.03698	0.00225
0.03708	0.00203		0.03707	0.00228		0.03708	0.00196		0.03708	0.00206		0.03708	0.00224
0.03718	0.00219		0.03717	0.00247		0.03718	0.00186		0.03718	0.0021		0.03718	0.00202
0.03728	0.00196		0.03727	0.00222		0.03728	0.00142		0.03728	0.00211		0.03728	0.00189
0.03738	0.00229		0.03736	0.00241		0.03738	0.00139		0.03738	0.00211		0.03738	0.00208
0.03747	0.00204		0.03746	0.00225		0.03747	0.0013		0.03747	0.00199		0.03747	0.00224
0.03757	0.00241		0.03756	0.00229		0.03757	0.00154		0.03757	0.00195		0.03757	0.00216
0.03767	0.0024		0.03766	0.00215		0.03767	0.00161		0.03767	0.00215		0.03767	0.00195
0.03777	0.00194		0.03776	0.00255		0.03777	0.00206		0.03777	0.00219		0.03777	0.00203
0.03787	0.00207		0.03786	0.00227		0.03787	0.00169		0.03787	0.00233		0.03787	0.00224
0.03797	0.00212		0.03796	0.00225		0.03797	0.00137		0.03797	0.00236		0.03797	0.0024
0.03807	0.00196		0.03806	0.00222		0.03807	0.00132		0.03807	0.00218		0.03807	0.00236
0.03817	0.00234		0.03816	0.00254		0.03817	0.00157		0.03817	0.00204		0.03817	0.00228
0.03827	0.00152		0.03826	0.00225		0.03827	0.00144		0.03827	0.00213		0.03827	0.00243
0.03837	0.0026		0.03836	0.00234		0.03837	0.00104		0.03837	0.00234		0.03837	0.00237
0.03847	0.00204		0.03845	0.0025		0.03847	0.0017		0.03847	0.00239		0.03847	0.00216
0.03857	0.00207		0.03855	0.0025		0.03857	0.00162		0.03857	0.00222		0.03857	0.00224
0.03866	0.0023		0.03865	0.00232		0.03866	0.00156		0.03866	0.0024		0.03866	0.00238
0.03876	0.00223		0.03875	0.00239		0.03876	0.0021		0.03876	0.00235		0.03876	0.00228
0.03886	0.00221		0.03885	0.00221		0.03886	0.00176		0.03886	0.00226		0.03886	0.00209
0.03896	0.00206		0.03895	0.00207		0.03896	0.00203		0.03896	0.00239		0.03896	0.00203
0.03906	0.00265		0.03905	0.00241		0.03906	0.00179		0.03906	0.00236		0.03906	0.00224
0.03916	0.00213		0.03915	0.0026		0.03916	0.00166		0.03916	0.00229		0.03916	0.00244
0.03926	0.00235		0.03925	0.00234		0.03926	0.00153		0.03926	0.00225		0.03926	0.00234
0.03936	0.00228		0.03935	0.00264		0.03936	0.00161		0.03936	0.00234		0.03936	0.00226
0.03946	0.0025		0.03945	0.00253		0.03946	0.0018		0.03946	0.00232		0.03946	0.0022
0.03956	0.00226		0.03954	0.00238		0.03956	0.0016		0.03956	0.00241		0.03956	0.00239
0.03966	0.00268		0.03964	0.00244		0.03966	0.00206		0.03966	0.00243		0.03966	0.00235
0.03975	0.00271		0.03974	0.00259		0.03975	0.00181		0.03975	0.00232		0.03975	0.00251
0.03985	0.00226		0.03984	0.00232		0.03985	0.00194		0.03985	0.00241		0.03985	0.00235
0.03995	0.00253		0.03994	0.00224		0.03995	0.00193		0.03995	0.00256		0.03995	0.00236
0.04005	0.0023		0.04004	0.0025		0.04005	0.00187		0.04005	0.00234		0.04005	0.00238
0.04015	0.00247		0.04014	0.00239		0.04015	0.002		0.04015	0.00213		0.04015	0.00231
0.04025	0.00269		0.04024	0.00245		0.04025	0.0018		0.04025	0.00217		0.04025	0.00226
0.04035	0.00216		0.04034	0.00277		0.04035	0.00182		0.04035	0.00236		0.04035	0.00231
0.04045	0.00245		0.04044	0.00264		0.04045	0.00228		0.04045	0.00251		0.04045	0.00252
0.04055	0.0024		0.04054	0.00253		0.04055	0.00183		0.04055	0.00234		0.04055	0.00248
0.04065	0.00276		0.04063	0.00274		0.04065	0.00212		0.04065	0.00213		0.04065	0.00231
0.04075	0.00254		0.04073	0.00257		0.04075	0.00232		0.04075	0.00225		0.04075	0.00228
0.04084	0.00257		0.04083	0.00268		0.04084	0.00206		0.04084	0.00246		0.04084	0.00237
0.04094	0.00279		0.04093	0.00274		0.04094	0.00166		0.04094	0.00263		0.04094	0.00256
0.04104	0.00223		0.04103	0.00264		0.04104	0.00208		0.04104	0.00263		0.04104	0.00242
0.04114	0.00232		0.04113	0.00251		0.04114	0.00222		0.04114	0.00253		0.04114	0.00233
0.04124	0.00235		0.04123	0.00259		0.04124	0.00187		0.04124	0.00262		0.04124	0.00246
0.04134	0.00214		0.04133	0.00244		0.04134	0.0022		0.04134	0.00271		0.04134	0.00255
0.04144	0.00244		0.04143	0.00263		0.04144	0.00203		0.04144	0.0025		0.04144	0.00245
0.04154	0.0025		0.04153	0.00281		0.04154	0.00215		0.04154	0.00236		0.04154	0.0024
0.04164	0.00313		0.04163	0.00268		0.04164	0.00209		0.04164	0.00255		0.04164	0.00234
0.04174	0.00208		0.04172	0.00272		0.04174	0.00219		0.04174	0.00262		0.04174	0.00219
0.04184	0.00252		0.04182	0.00274		0.04184	0.00208		0.04184	0.00247		0.04184	0.0022
0.04193	0.00236		0.04192	0.00294		0.04193	0.00175		0.04193	0.00229		0.04193	0.00241
0.04203	0.0028		0.04202	0.00292		0.04203	0.00179		0.04203	0.00226		0.04203	0.00258
0.04213	0.00201		0.04212	0.00301		0.04213	0.00216		0.04213	0.00248		0.04213	0.00254
0.04223	0.00312		0.04222	0.00284		0.04223	0.00237		0.04223	0.00269		0.04223	0.00241
0.04233	0.00239		0.04232	0.00277		0.04233	0.00201		0.04233	0.00258		0.04233	0.00261
0.04243	0.00245		0.04242	0.0028		0.04243	0.00216		0.04243	0.00253		0.04243	0.00262
0.04253	0.00229		0.04252	0.003		0.04253	0.00189		0.04253	0.00237		0.04253	0.00248
0.04263	0.00267		0.04262	0.00276		0.04263	0.00209		0.04263	0.00256		0.04263	0.00248
0.04273	0.00236		0.04272	0.0028		0.04273	0.00219		0.04273	0.0026		0.04273	0.00261
0.04283	0.00234		0.04281	0.00287		0.04283	0.00218		0.04283	0.00268		0.04283	0.0025
0.04293	0.0024		0.04291	0.00294		0.04293	0.00204		0.04293	0.00271		0.04293	0.00234
0.04302	0.00257		0.04301	0.00284		0.04302	0.00179		0.04302	0.00252		0.04302	0.00237
0.04312	0.00258		0.04311	0.00306		0.04312	0.00248		0.04312	0.00266		0.04312	0.00254
0.04322	0.00273		0.04321	0.0029		0.04322	0.00172		0.04322	0.0026		0.04322	0.00245
0.04332	0.00269		0.04332	0.00304		0.04332	0.00205		0.04332	0.00256		0.04332	0.00256
0.04342	0.0024		0.04342	0.00282		0.04342	0.00204		0.04342	0.00248		0.04342	0.00276
0.04352	0.00185		0.04351	0.00253		0.04352	0.00204		0.04352	0.00255		0.04352	0.00274
0.04362	0.00204		0.04361	0.00291		0.04362	0.00225		0.04362	0.00276		0.04362	0.00261
0.04372	0.00191		0.04371	0.00284		0.04372	0.00185		0.04372	0.00278		0.04372	0.00272
0.04382	0.00251		0.04381	0.00286		0.04382	0.00152		0.04382	0.00258		0.04382	0.00272
0.04392	0.00202		0.0439	0.00284		0.04392	0.00169		0.04392	0.00254		0.04392	0.00267
0.04402	0.00283		0.044	0.00302		0.04402	0.00159		0.04402	0.00253		0.04402	0.00277
0.04412	0.0029		0.0441	0.00313		0.04412	0.0017		0.04412	0.00273		0.04412	0.00272
0.04421	0.00241		0.0442	0.00301		0.04421	0.00232		0.04421	0.00279		0.04421	0.00259
0.04431	0.00296		0.0443	0.00309		0.04431	0.00255		0.04431	0.00259		0.04431	0.00263
0.04441	0.00254		0.0444	0.00311		0.04441	0.00217		0.04441	0.00261		0.04441	0.00251
0.04451	0.00299		0.04451	0.00292		0.04451	0.00204		0.04451	0.00276		0.04451	0.00264
0.04461	0.00189		0.0446	0.00297		0.04461	0.00266		0.04461	0.00282		0.04461	0.0028
0.04471	0.00237		0.0447	0.0033		0.04471	0.00159		0.04471	0.00269		0.04471	0.00279
0.04481	0.00239		0.0448	0.00317		0.04481	0.00175		0.04481	0.00265		0.04481	0.00276
0.04491	0.00248		0.0449	0.00317		0.04491	0.00236		0.04491	0.00259		0.04491	0.0028
0.04501	0.00301		0.045	0.0029		0.04501	0.00226		0.04501	0.00243		0.04501	0.00297
0.04511	0.00262		0.0451	0.00312		0.04511	0.00224		0.04511	0.00239		0.04511	0.00299
0.0452	0.00269		0.0452	0.0033		0.0452	0.00238		0.0452	0.0026		0.0452	0.00304
0.0453	0.00258		0.0453	0.00293		0.0453	0.00189		0.0453	0.00279		0.0453	0.00289
0.0454	0.00256		0.0454	0.00291		0.0454	0.00213		0.0454	0.00289		0.0454	0.00283
0.0455	0.00216		0.0455	0.00321		0.0455	0.00211		0.0455	0.0027		0.0455	0.00292
0.0456	0.00273		0.0456	0.00301		0.0456	0.00167		0.0456	0.00276		0.0456	0.00302
0.0457	0.00207		0.0457	0.00317		0.0457	0.00262		0.0457	0.00296		0.0457	0.00284
0.0458	0.00284		0.04579	0.00324		0.0458	0.00237		0.0458	0.00285		0.0458	0.00287
0.0459	0.00316		0.04589	0.00311		0.0459	0.00218		0.0459	0.0027		0.0459	0.00295
0.046	0.00329		0.04599	0.00327		0.046	0.00226		0.046	0.00275		0.046	0.00295
0.0461	0.00278		0.04609	0.00318		0.0461	0.00197		0.0461	0.0029		0.0461	0.00298
0.0462	0.0027		0.04619	0.00329		0.0462	0.0021		0.0462	0.00275		0.0462	0.00308
0.0463	0.00254		0.04629	0.00319		0.0463	0.00255		0.0463	0.00259		0.0463	0.00299
0.04639	0.00258		0.04639	0.00308		0.04639	0.00204		0.04639	0.00259		0.04639	0.00307
0.04649	0.00266		0.04649	0.00335		0.04649	0.00256		0.04649	0.00278		0.04649	0.0029
0.04659	0.00268		0.04659	0.00335		0.04659	0.00203		0.04659	0.00271		0.04659	0.0027
0.04669	0.0026		0.04668	0.00347		0.04669	0.00227		0.04669	0.00276		0.04669	0.00267
0.04679	0.003		0.04678	0.00337		0.04679	0.00234		0.04679	0.00295		0.04679	0.00287
0.04689	0.00258		0.04688	0.00355		0.04689	0.00259		0.04689	0.0031		0.04689	0.00292
0.04699	0.00274		0.04698	0.00345		0.04699	0.00265		0.04699	0.00296		0.04699	0.00291
0.04709	0.00309		0.04708	0.00324		0.04709	0.0023		0.04709	0.00287		0.04709	0.00293
0.04719	0.00265		0.04718	0.00319		0.04719	0.00228		0.04719	0.00305		0.04719	0.00309
0.04729	0.00309		0.04728	0.00351		0.04729	0.00246		0.04729	0.00296		0.04729	0.00318
0.04739	0.00301		0.04738	0.0037		0.04739	0.00247		0.04739	0.00297		0.04739	0.00308
0.04749	0.00323		0.04748	0.00351		0.04749	0.00234		0.04749	0.00306		0.04749	0.00316
0.04759	0.00251		0.04758	0.00355		0.04759	0.00236		0.04759	0.003		0.04759	0.0031
0.04768	0.00256		0.04768	0.00336		0.04768	0.00237		0.04768	0.00287		0.04768	0.003
0.04779	0.00306		0.04778	0.00353		0.04779	0.00229		0.04779	0.00288		0.04779	0.00313
0.04789	0.00305		0.04787	0.00374		0.04789	0.00266		0.04789	0.00281		0.04789	0.00333
0.04799	0.00255		0.04797	0.00361		0.04799	0.00263		0.04799	0.00285		0.04799	0.00325
0.04808	0.00241		0.04807	0.00357		0.04808	0.00244		0.04808	0.00302		0.04808	0.00321
0.04818	0.00272		0.04817	0.00356		0.04818	0.00224		0.04818	0.00315		0.04818	0.00302
0.04828	0.0026		0.04827	0.00367		0.04828	0.00213		0.04828	0.00303		0.04828	0.00308
0.04838	0.00275		0.04837	0.00339		0.04838	0.00246		0.04838	0.00307		0.04838	0.00325
0.04848	0.00319		0.04847	0.00353		0.04848	0.00267		0.04848	0.00315		0.04848	0.00331
0.04858	0.00279		0.04857	0.00354		0.04858	0.00217		0.04858	0.00331		0.04858	0.0031
0.04868	0.00303		0.04867	0.00375		0.04868	0.00269		0.04868	0.00332		0.04868	0.00298
0.04877	0.00311		0.04877	0.00343		0.04877	0.00243		0.04877	0.00334		0.04877	0.00309
0.04887	0.0026		0.04887	0.00341		0.04887	0.00268		0.04887	0.00319		0.04887	0.00327
0.04898	0.00266		0.04896	0.00364		0.04898	0.00249		0.04898	0.00312		0.04898	0.0031
0.04907	0.00265		0.04906	0.00361		0.04907	0.00237		0.04907	0.00321		0.04907	0.0032
0.04917	0.00268		0.04916	0.00363		0.04917	0.0027		0.04917	0.00337		0.04917	0.0033
0.04927	0.00311		0.04926	0.00359		0.04927	0.00266		0.04927	0.00318		0.04927	0.00317
0.04937	0.00284		0.04936	0.00364		0.04937	0.00289		0.04937	0.00314		0.04937	0.00333
0.04947	0.00323		0.04946	0.00361		0.04947	0.00259		0.04947	0.00322		0.04947	0.00326
0.04957	0.00277		0.04956	0.0038		0.04957	0.00243		0.04957	0.0033		0.04957	0.00334
0.04967	0.00288		0.04966	0.00379		0.04967	0.00264		0.04967	0.0032		0.04967	0.00322
0.04977	0.00301		0.04976	0.00371		0.04977	0.00282		0.04977	0.00337		0.04977	0.00321
0.04987	0.00312		0.04986	0.00359		0.04987	0.00257		0.04987	0.00335		0.04987	0.00339
0.04997	0.00274		0.04996	0.00385		0.04997	0.00246		0.04997	0.00333		0.04997	0.00343
0.05007	0.00326		0.05006	0.00377		0.05007	0.00289		0.05007	0.00336		0.05007	0.00353
0.05017	0.00344		0.05015	0.00384		0.05017	0.00268		0.05017	0.00318		0.05017	0.00348
0.05026	0.00302		0.05025	0.0037		0.05026	0.00262		0.05026	0.00298		0.05026	0.00361
0.05036	0.00298		0.05035	0.00383		0.05036	0.00292		0.05036	0.00293		0.05036	0.00348
0.05046	0.00328		0.05045	0.00382		0.05046	0.00286		0.05046	0.00314		0.05046	0.0033
0.05056	0.00291		0.05055	0.00379		0.05056	0.00266		0.05056	0.00324		0.05056	0.0033
0.05066	0.00342		0.05065	0.00421		0.05066	0.00274		0.05066	0.00321		0.05066	0.00349
0.05076	0.00308		0.05075	0.00386		0.05076	0.00263		0.05076	0.00321		0.05076	0.00367
0.05086	0.00367		0.05085	0.00353		0.05086	0.00275		0.05086	0.00334		0.05086	0.00371
0.05096	0.0034		0.05095	0.00395		0.05096	0.00294		0.05096	0.00348		0.05096	0.00359
0.05106	0.00289		0.05105	0.00396		0.05106	0.00309		0.05106	0.00344		0.05106	0.00355
0.05116	0.00353		0.05114	0.00362		0.05116	0.00249		0.05116	0.00344		0.05116	0.00348
0.05126	0.00344		0.05124	0.00371		0.05126	0.00286		0.05126	0.0035		0.05126	0.00364
0.05136	0.00269		0.05134	0.00395		0.05136	0.00265		0.05136	0.00338		0.05136	0.00381
0.05145	0.00361		0.05144	0.00392		0.05145	0.00236		0.05145	0.00332		0.05145	0.00368
0.05155	0.0033		0.05154	0.00391		0.05155	0.00307		0.05155	0.00347		0.05155	0.00364
0.05165	0.00347		0.05164	0.00387		0.05165	0.00267		0.05165	0.00368		0.05165	0.00369
0.05175	0.00317		0.05174	0.0038		0.05175	0.00267		0.05175	0.0036		0.05175	0.00364
0.05185	0.00293		0.05184	0.00402		0.05185	0.00256		0.05185	0.00357		0.05185	0.00347
0.05195	0.00368		0.05194	0.00387		0.05195	0.00301		0.05195	0.00338		0.05195	0.0036
0.05205	0.00322		0.05204	0.00402		0.05205	0.0028		0.05205	0.00334		0.05205	0.00366
0.05215	0.00336		0.05214	0.00396		0.05215	0.00308		0.05215	0.00352		0.05215	0.00382
0.05225	0.00369		0.05224	0.00394		0.05225	0.00296		0.05225	0.00369		0.05225	0.00362
0.05235	0.00354		0.05233	0.00403		0.05235	0.00259		0.05235	0.00354		0.05235	0.00349
0.05245	0.00327		0.05243	0.00398		0.05245	0.00317		0.05245	0.00333		0.05245	0.00358
0.05254	0.00333		0.05253	0.00423		0.05254	0.00242		0.05254	0.00328		0.05254	0.00371
0.05264	0.00349		0.05263	0.00428		0.05264	0.00255		0.05264	0.00347		0.05264	0.0037
0.05274	0.00315		0.05273	0.00419		0.05274	0.00301		0.05274	0.00357		0.05274	0.00366
0.05284	0.00311		0.05283	0.00415		0.05284	0.00292		0.05284	0.00339		0.05284	0.00371
0.05294	0.00326		0.05293	0.0042		0.05294	0.00311		0.05294	0.00354		0.05294	0.00373
0.05304	0.00401		0.05303	0.00434		0.05304	0.0033		0.05304	0.00364		0.05304	0.00387
0.05314	0.00293		0.05313	0.00402		0.05314	0.00264		0.05314	0.00352		0.05314	0.00383
0.05324	0.00326		0.05323	0.0042		0.05324	0.00307		0.05324	0.00365		0.05324	0.00372
0.05334	0.00325		0.05333	0.00428		0.05334	0.00307		0.05334	0.0036		0.05334	0.00375
0.05344	0.00331		0.05343	0.00405		0.05344	0.00298		0.05344	0.00369		0.05344	0.00392
0.05353	0.00384		0.05352	0.00421		0.05353	0.0029		0.05353	0.00361		0.05353	0.00386
0.05363	0.00353		0.05362	0.00403		0.05363	0.00314		0.05363	0.00349		0.05363	0.00386
0.05373	0.00353		0.05372	0.00412		0.05373	0.00299		0.05373	0.00364		0.05373	0.00383
0.05383	0.00352		0.05382	0.0043		0.05383	0.00276		0.05383	0.00377		0.05383	0.0039
0.05393	0.00342		0.05392	0.00408		0.05393	0.00293		0.05393	0.00383		0.05393	0.00388
0.05403	0.00328		0.05402	0.00445		0.05403	0.00333		0.05403	0.00386		0.05403	0.00405
0.05413	0.00372		0.05412	0.00429		0.05413	0.00283		0.05413	0.00387		0.05413	0.00425
0.05423	0.00306		0.05422	0.00445		0.05423	0.003		0.05423	0.00397		0.05423	0.00413
0.05433	0.00311		0.05432	0.00458		0.05433	0.00259		0.05433	0.00383		0.05433	0.00393
0.05443	0.00382		0.05442	0.00448		0.05443	0.00314		0.05443	0.00365		0.05443	0.00373
0.05453	0.00319		0.05451	0.00437		0.05453	0.00293		0.05453	0.00361		0.05453	0.00368
0.05463	0.00407		0.05461	0.00452		0.05463	0.00292		0.05463	0.00382		0.05463	0.00389
0.05472	0.00343		0.05471	0.00433		0.05472	0.00312		0.05472	0.00401		0.05472	0.00403
0.05482	0.00392		0.05481	0.00433		0.05482	0.00311		0.05482	0.00416		0.05482	0.00392
0.05492	0.00312		0.05491	0.00459		0.05492	0.00365		0.05492	0.00398		0.05492	0.00372
0.05502	0.00401		0.05501	0.0045		0.05502	0.00327		0.05502	0.00399		0.05502	0.00378
0.05512	0.00307		0.05511	0.00468		0.05512	0.00312		0.05512	0.00383		0.05512	0.00396
0.05522	0.00393		0.05521	0.00454		0.05522	0.00313		0.05522	0.00391		0.05522	0.004
0.05532	0.00371		0.05531	0.00452		0.05532	0.00329		0.05532	0.00408		0.05532	0.00398
0.05542	0.00347		0.05541	0.00452		0.05542	0.00356		0.05542	0.00418		0.05542	0.00392
0.05552	0.00399		0.05551	0.00466		0.05552	0.00296		0.05552	0.00405		0.05552	0.00395
0.05562	0.0036		0.0556	0.00459		0.05562	0.0031		0.05562	0.00402		0.05562	0.00408
0.05571	0.00299		0.0557	0.00465		0.05571	0.00312		0.05571	0.00407		0.05571	0.00396
0.05581	0.0035		0.0558	0.00463		0.05581	0.00344		0.05581	0.00403		0.05581	0.0041
0.05591	0.00361		0.0559	0.00466		0.05591	0.00345		0.05591	0.00384		0.05591	0.00403
0.05601	0.00406		0.056	0.00463		0.05601	0.0035		0.05601	0.00395		0.05601	0.00407
0.05611	0.00377		0.0561	0.0047		0.05611	0.00345		0.05611	0.00399		0.05611	0.00407
0.05621	0.00338		0.0562	0.0047		0.05621	0.00349		0.05621	0.00417		0.05621	0.0042
0.05631	0.00342		0.0563	0.00464		0.05631	0.00347		0.05631	0.00409		0.05631	0.00434
0.05641	0.00322		0.0564	0.00472		0.05641	0.00328		0.05641	0.00389		0.05641	0.0043
0.05651	0.00376		0.0565	0.00487		0.05651	0.00305		0.05651	0.00384		0.05651	0.00423
0.05661	0.00377		0.0566	0.00466		0.05661	0.00371		0.05661	0.00403		0.05661	0.0043
0.05671	0.00329		0.05669	0.00482		0.05671	0.00353		0.05671	0.00408		0.05671	0.00441
0.05681	0.00371		0.05679	0.00486		0.05681	0.00368		0.05681	0.00409		0.05681	0.00421
0.05691	0.00398		0.05689	0.00464		0.05691	0.00357		0.05691	0.00404		0.05691	0.00416
0.057	0.00364		0.05699	0.00487		0.057	0.00381		0.057	0.00409		0.057	0.00431
0.0571	0.00446		0.05709	0.0051		0.0571	0.00345		0.0571	0.00412		0.0571	0.00429
0.0572	0.00363		0.05719	0.00483		0.0572	0.00375		0.0572	0.00428		0.0572	0.00416
0.0573	0.00338		0.05729	0.00503		0.0573	0.00391		0.0573	0.00425		0.0573	0.00427
0.0574	0.00401		0.05739	0.0049		0.0574	0.00354		0.0574	0.00414		0.0574	0.00411
0.0575	0.0036		0.05749	0.00486		0.0575	0.00386		0.0575	0.00408		0.0575	0.00422
0.0576	0.00396		0.05759	0.00483		0.0576	0.0032		0.0576	0.00427		0.0576	0.00439
0.0577	0.00445		0.05769	0.00473		0.0577	0.00342		0.0577	0.00427		0.0577	0.00421
0.0578	0.00404		0.05778	0.00499		0.0578	0.00326		0.0578	0.00431		0.0578	0.00431
0.0579	0.00392		0.05788	0.00499		0.0579	0.00316		0.0579	0.0042		0.0579	0.00451
0.058	0.00364		0.05798	0.00482		0.058	0.00362		0.058	0.00427		0.058	0.0044
0.05809	0.00373		0.05808	0.00509		0.05809	0.00379		0.05809	0.0043		0.05809	0.0045
0.05819	0.00424		0.05818	0.00506		0.05819	0.00384		0.05819	0.00428		0.05819	0.00464
0.05829	0.00381		0.05828	0.00496		0.05829	0.00333		0.05829	0.00449		0.05829	0.00458
0.05839	0.0039		0.05838	0.00511		0.05839	0.00346		0.05839	0.00471		0.05839	0.00446
0.05849	0.00387		0.05848	0.0052		0.05849	0.0036		0.05849	0.00457		0.05849	0.0046
0.05859	0.00403		0.05858	0.00492		0.05859	0.00431		0.05859	0.00436		0.05859	0.00446
0.05869	0.00422		0.05868	0.0053		0.05869	0.00355		0.05869	0.00416		0.05869	0.00442
0.05879	0.00411		0.05878	0.00518		0.05879	0.00371		0.05879	0.00401		0.05879	0.00461
0.05889	0.00358		0.05888	0.00493		0.05889	0.00366		0.05889	0.00422		0.05889	0.00462
0.05899	0.00379		0.05897	0.00513		0.05899	0.0035		0.05899	0.00444		0.05899	0.0047
0.05909	0.00367		0.05907	0.00505		0.05909	0.00349		0.05909	0.00444		0.05909	0.00469
0.05918	0.00438		0.05917	0.0052		0.05918	0.00386		0.05918	0.00423		0.05918	0.00461
0.05928	0.00413		0.05927	0.00506		0.05928	0.00367		0.05928	0.0041		0.05928	0.00461
0.05938	0.00433		0.05937	0.00512		0.05938	0.00388		0.05938	0.00423		0.05938	0.00475
0.05948	0.00445		0.05947	0.00509		0.05948	0.00403		0.05948	0.00442		0.05948	0.0047
0.05958	0.00413		0.05957	0.00487		0.05958	0.00401		0.05958	0.00441		0.05958	0.00473
0.05968	0.0047		0.05967	0.0052		0.05968	0.00411		0.05968	0.00439		0.05968	0.00474
0.05978	0.00411		0.05977	0.00526		0.05978	0.0038		0.05978	0.00433		0.05978	0.00473
0.05988	0.00479		0.05987	0.00531		0.05988	0.00406		0.05988	0.00435		0.05988	0.0048
0.05998	0.0042		0.05997	0.00553		0.05998	0.00413		0.05998	0.00453		0.05998	0.00477
0.06008	0.00422		0.06006	0.0053		0.06008	0.00382		0.06008	0.00438		0.06008	0.00477
0.06018	0.00442		0.06016	0.00521		0.06018	0.00397		0.06018	0.00449		0.06018	0.0049
0.06027	0.00469		0.06026	0.00544		0.06027	0.00404		0.06027	0.00447		0.06027	0.00486
0.06037	0.00381		0.06036	0.00532		0.06037	0.00408		0.06037	0.00444		0.06037	0.00481
0.06047	0.00441		0.06046	0.00539		0.06047	0.00358		0.06047	0.00453		0.06047	0.00493
0.06057	0.00411		0.06057	0.00528		0.06057	0.00405		0.06057	0.00453		0.06057	0.00486
0.06067	0.00414		0.06067	0.00533		0.06067	0.00392		0.06067	0.00472		0.06067	0.00478
0.06077	0.00389		0.06076	0.00523		0.06077	0.00366		0.06077	0.00481		0.06077	0.00496
0.06087	0.00437		0.06086	0.00554		0.06087	0.004		0.06087	0.00472		0.06087	0.00514
0.06097	0.00465		0.06096	0.00548		0.06097	0.0041		0.06097	0.00467		0.06097	0.00508
0.06107	0.00468		0.06105	0.00562		0.06107	0.00359		0.06107	0.00475		0.06107	0.00496
0.06117	0.00456		0.06115	0.0058		0.06117	0.00413		0.06117	0.00487		0.06117	0.00513
0.06127	0.00378		0.06125	0.00556		0.06127	0.00439		0.06127	0.00467		0.06127	0.005
0.06136	0.00413		0.06135	0.00562		0.06136	0.00406		0.06136	0.00457		0.06136	0.00495
0.06146	0.00444		0.06145	0.00549		0.06146	0.00449		0.06146	0.00474		0.06146	0.00488
0.06156	0.00486		0.06155	0.0053		0.06156	0.00431		0.06156	0.00479		0.06156	0.00493
0.06166	0.00472		0.06165	0.00553		0.06166	0.0042		0.06166	0.00461		0.06166	0.00509
0.06176	0.00448		0.06175	0.00563		0.06176	0.00403		0.06176	0.00468		0.06176	0.00503
0.06186	0.00456		0.06185	0.00565		0.06186	0.00396		0.06186	0.00463		0.06186	0.00497
0.06196	0.00447		0.06195	0.0057		0.06196	0.00427		0.06196	0.00459		0.06196	0.00516
0.06206	0.0041		0.06205	0.00567		0.06206	0.00409		0.06206	0.00472		0.06206	0.00516
0.06216	0.00414		0.06215	0.00556		0.06216	0.00445		0.06216	0.00479		0.06216	0.00509
0.06226	0.00441		0.06224	0.00574		0.06226	0.00447		0.06226	0.00461		0.06226	0.00523
0.06236	0.0047		0.06235	0.00598		0.06236	0.00458		0.06236	0.00478		0.06236	0.00525
0.06245	0.00439		0.06244	0.00584		0.06245	0.00418		0.06245	0.00499		0.06245	0.00506
0.06255	0.00462		0.06255	0.00563		0.06255	0.00414		0.06255	0.00487		0.06255	0.00519
0.06265	0.00436		0.06264	0.00592		0.06265	0.00431		0.06265	0.00495		0.06265	0.00539
0.06275	0.0054		0.06275	0.0057		0.06275	0.00447		0.06275	0.0051		0.06275	0.00528
0.06285	0.00445		0.06284	0.00569		0.06285	0.0048		0.06285	0.00509		0.06285	0.0051
0.06295	0.00485		0.06294	0.00572		0.06295	0.00425		0.06295	0.00497		0.06295	0.00514
0.06305	0.00451		0.06304	0.006		0.06305	0.00403		0.06305	0.00501		0.06305	0.00519
0.06315	0.00472		0.06314	0.00616		0.06315	0.00463		0.06315	0.00501		0.06315	0.00525
0.06325	0.00483		0.06324	0.0058		0.06325	0.00455		0.06325	0.00488		0.06325	0.00521
0.06335	0.00447		0.06334	0.00596		0.06335	0.00425		0.06335	0.00496		0.06335	0.00521
0.06345	0.00473		0.06344	0.00583		0.06345	0.00406		0.06345	0.00515		0.06345	0.00519
0.06354	0.00476		0.06353	0.00587		0.06354	0.00422		0.06354	0.00508		0.06354	0.00502
0.06364	0.00461		0.06363	0.00613		0.06364	0.00438		0.06364	0.00522		0.06364	0.00512
0.06374	0.00486		0.06373	0.00612		0.06374	0.0048		0.06374	0.00517		0.06374	0.00531
0.06384	0.00502		0.06383	0.00628		0.06384	0.00455		0.06384	0.00509		0.06384	0.00538
0.06394	0.00447		0.06393	0.00594		0.06394	0.00434		0.06394	0.00509		0.06394	0.00549
0.06404	0.0048		0.06403	0.00583		0.06404	0.00464		0.06404	0.00522		0.06404	0.00562
0.06414	0.00481		0.06413	0.00615		0.06414	0.00453		0.06414	0.00518		0.06414	0.00544
0.06424	0.00405		0.06423	0.00599		0.06424	0.00443		0.06424	0.00523		0.06424	0.00532
0.06434	0.00508		0.06433	0.00622		0.06434	0.00454		0.06434	0.00522		0.06434	0.00549
0.06444	0.00453		0.06443	0.00612		0.06444	0.00514		0.06444	0.00523		0.06444	0.00547
0.06454	0.00491		0.06453	0.00602		0.06454	0.00468		0.06454	0.00526		0.06454	0.00548
0.06463	0.0043		0.06463	0.00638		0.06463	0.00441		0.06463	0.0053		0.06463	0.0054
0.06473	0.0051		0.06473	0.00615		0.06473	0.00497		0.06473	0.00523		0.06473	0.00542
0.06483	0.00513		0.06483	0.00615		0.06483	0.0044		0.06483	0.0053		0.06483	0.00538
0.06493	0.00515		0.06493	0.0061		0.06493	0.00454		0.06493	0.00545		0.06493	0.00558
0.06503	0.00476		0.06503	0.00622		0.06503	0.0044		0.06503	0.00534		0.06503	0.0056
0.06513	0.00532		0.06512	0.00625		0.06513	0.00509		0.06513	0.00533		0.06513	0.00571
0.06523	0.00505		0.06522	0.00619		0.06523	0.00523		0.06523	0.00545		0.06523	0.00587
0.06533	0.00509		0.06532	0.00644		0.06533	0.00467		0.06533	0.00538		0.06533	0.00579
0.06543	0.00458		0.06542	0.00623		0.06543	0.00458		0.06543	0.00525		0.06543	0.0057
0.06553	0.0049		0.06552	0.00634		0.06553	0.00467		0.06553	0.00543		0.06553	0.00565
0.06563	0.00453		0.06562	0.00629		0.06563	0.00476		0.06563	0.00562		0.06563	0.0055
0.06573	0.0051		0.06572	0.00633		0.06573	0.00508		0.06573	0.00568		0.06573	0.00549
0.06582	0.00476		0.06581	0.00647		0.06582	0.00499		0.06582	0.00549		0.06582	0.00566
0.06592	0.00537		0.06592	0.00645		0.06592	0.00487		0.06592	0.00557		0.06592	0.00575
0.06602	0.00523		0.06602	0.00634		0.06602	0.00486		0.06602	0.0056		0.06602	0.00579
0.06612	0.00526		0.06612	0.00648		0.06612	0.00438		0.06612	0.0055		0.06612	0.00579
0.06622	0.00542		0.06621	0.00647		0.06622	0.00469		0.06622	0.00545		0.06622	0.00568
0.06632	0.00511		0.06631	0.00656		0.06632	0.00481		0.06632	0.00536		0.06632	0.00583
0.06642	0.00526		0.06641	0.00665		0.06642	0.00514		0.06642	0.00547		0.06642	0.00601
0.06652	0.00528		0.06651	0.00647		0.06652	0.00495		0.06652	0.00562		0.06652	0.00602
0.06662	0.00547		0.06661	0.0066		0.06662	0.00511		0.06662	0.00556		0.06662	0.00587
0.06672	0.00519		0.06671	0.00667		0.06672	0.00516		0.06672	0.00547		0.06672	0.0058
0.06681	0.00573		0.06681	0.00674		0.06681	0.0051		0.06681	0.00567		0.06681	0.00599
0.06692	0.00504		0.06691	0.00661		0.06692	0.00542		0.06692	0.00571		0.06692	0.0059
0.06702	0.00509		0.06701	0.00673		0.06702	0.00524		0.06702	0.00561		0.06702	0.00581
0.06711	0.00479		0.06711	0.00673		0.06711	0.00524		0.06711	0.00572		0.06711	0.00583
0.06721	0.00589		0.06721	0.00656		0.06721	0.00534		0.06721	0.00583		0.06721	0.00602
0.06732	0.0054		0.0673	0.00677		0.06732	0.00475		0.06732	0.0057		0.06732	0.00619
0.06741	0.00496		0.0674	0.00673		0.06741	0.00528		0.06741	0.00559		0.06741	0.00621
0.06752	0.00483		0.0675	0.00676		0.06752	0.00526		0.06752	0.0058		0.06752	0.006
0.06761	0.00532		0.0676	0.00676		0.06761	0.00525		0.06761	0.00594		0.06761	0.00601
0.06771	0.00512		0.0677	0.00675		0.06771	0.00481		0.06771	0.0058		0.06771	0.006
0.06781	0.00523		0.0678	0.00682		0.06781	0.00568		0.06781	0.00561		0.06781	0.00598
0.06791	0.00572		0.0679	0.00667		0.06791	0.00528		0.06791	0.00568		0.06791	0.00613
0.06801	0.00561		0.068	0.00686		0.06801	0.00526		0.06801	0.00573		0.06801	0.00625
0.0681	0.00519		0.0681	0.00702		0.0681	0.00506		0.0681	0.00577		0.0681	0.00634
0.0682	0.00563		0.0682	0.00693		0.0682	0.00534		0.0682	0.00579		0.0682	0.0063
0.0683	0.00578		0.0683	0.00684		0.0683	0.00527		0.0683	0.00573		0.0683	0.0061
0.0684	0.00547		0.06839	0.00684		0.0684	0.00558		0.0684	0.00575		0.0684	0.00596
0.0685	0.00545		0.06849	0.00681		0.0685	0.00554		0.0685	0.00562		0.0685	0.00612
0.0686	0.00564		0.06859	0.00695		0.0686	0.00562		0.0686	0.00554		0.0686	0.00624
0.0687	0.00596		0.06869	0.00702		0.0687	0.00546		0.0687	0.00575		0.0687	0.00615
0.0688	0.00585		0.06879	0.00709		0.0688	0.00531		0.0688	0.00589		0.0688	0.00633
0.0689	0.00572		0.06889	0.007		0.0689	0.00556		0.0689	0.00596		0.0689	0.00624
0.069	0.00537		0.06899	0.00695		0.069	0.00576		0.069	0.00611		0.069	0.00617
0.0691	0.0058		0.06909	0.00714		0.0691	0.00571		0.0691	0.00617		0.0691	0.00637
0.0692	0.00566		0.06919	0.00722		0.0692	0.00549		0.0692	0.00598		0.0692	0.00645
0.0693	0.00574		0.06929	0.00722		0.0693	0.00549		0.0693	0.00587		0.0693	0.00627
0.0694	0.00562		0.06939	0.00722		0.0694	0.00581		0.0694	0.00605		0.0694	0.00626
0.0695	0.00526		0.06949	0.00733		0.0695	0.00507		0.0695	0.00605		0.0695	0.00627
0.0696	0.00597		0.06958	0.0073		0.0696	0.00589		0.0696	0.00603		0.0696	0.00636
0.0697	0.00589		0.06968	0.00749		0.0697	0.00563		0.0697	0.00599		0.0697	0.00633
0.06979	0.00631		0.06978	0.00734		0.06979	0.00532		0.06979	0.00599		0.06979	0.00648
0.06989	0.00553		0.06988	0.00719		0.06989	0.00532		0.06989	0.00592		0.06989	0.00649
0.06999	0.00551		0.06998	0.00744		0.06999	0.00574		0.06999	0.00605		0.06999	0.00638
0.07009	0.00569		0.07008	0.00744		0.07009	0.00619		0.07009	0.00623		0.07009	0.00645
0.07019	0.00587		0.07018	0.00733		0.07019	0.00565		0.07019	0.0062		0.07019	0.00644
0.07029	0.0057		0.07028	0.0073		0.07029	0.00598		0.07029	0.00635		0.07029	0.00656
0.07038	0.00559		0.07038	0.00739		0.07038	0.0057		0.07038	0.00652		0.07038	0.00658
0.07048	0.00604		0.07048	0.00749		0.07048	0.0059		0.07048	0.00636		0.07048	0.00647
0.07059	0.00584		0.07058	0.0074		0.07059	0.00524		0.07059	0.0063		0.07059	0.0066
0.07068	0.00576		0.07067	0.00723		0.07068	0.00575		0.07068	0.00624		0.07068	0.00661
0.07078	0.00549		0.07077	0.00749		0.07078	0.00583		0.07078	0.00609		0.07078	0.00672
0.07088	0.00589		0.07087	0.0076		0.07088	0.00554		0.07088	0.00603		0.07088	0.00671
0.07098	0.00585		0.07097	0.00749		0.07098	0.00622		0.07098	0.00621		0.07098	0.00664
0.07108	0.00569		0.07107	0.00755		0.07108	0.00609		0.07108	0.00633		0.07108	0.00676
0.07118	0.00606		0.07117	0.00779		0.07118	0.00596		0.07118	0.00637		0.07118	0.00685
0.07128	0.0057		0.07127	0.00765		0.07128	0.00602		0.07128	0.00641		0.07128	0.00679
0.07138	0.00596		0.07137	0.00766		0.07138	0.00646		0.07138	0.00634		0.07138	0.00683
0.07148	0.00601		0.07147	0.00765		0.07148	0.00601		0.07148	0.00633		0.07148	0.00686
0.07158	0.00637		0.07157	0.00784		0.07158	0.00625		0.07158	0.0065		0.07158	0.00672
0.07168	0.00613		0.07167	0.00776		0.07168	0.00594		0.07168	0.00669		0.07168	0.00683
0.07178	0.00651		0.07176	0.0079		0.07178	0.00647		0.07178	0.00662		0.07178	0.00687
0.07188	0.00675		0.07186	0.0078		0.07188	0.0057		0.07188	0.00645		0.07188	0.0069
0.07197	0.00567		0.07196	0.00772		0.07197	0.0059		0.07197	0.00641		0.07197	0.00689
0.07207	0.00614		0.07206	0.00763		0.07207	0.00617		0.07207	0.00661		0.07207	0.00692
0.07217	0.00649		0.07216	0.0079		0.07217	0.00618		0.07217	0.00653		0.07217	0.00687
0.07227	0.00578		0.07226	0.0079		0.07227	0.00628		0.07227	0.00641		0.07227	0.0069
0.07237	0.00614		0.07236	0.00775		0.07237	0.00561		0.07237	0.00643		0.07237	0.00706
0.07247	0.00601		0.07246	0.00795		0.07247	0.0058		0.07247	0.00657		0.07247	0.00713
0.07257	0.00625		0.07256	0.00791		0.07257	0.00639		0.07257	0.00677		0.07257	0.00702
0.07267	0.00615		0.07266	0.00798		0.07267	0.0054		0.07267	0.00693		0.07267	0.00698
0.07277	0.00577		0.07276	0.00806		0.07277	0.00661		0.07277	0.00675		0.07277	0.00695
0.07287	0.00662		0.07285	0.00795		0.07287	0.00596		0.07287	0.00654		0.07287	0.00709
0.07296	0.00618		0.07295	0.00792		0.07296	0.00585		0.07296	0.00669		0.07296	0.00717
0.07306	0.00628		0.07305	0.00817		0.07306	0.00593		0.07306	0.00659		0.07306	0.0072
0.07316	0.00598		0.07315	0.00812		0.07316	0.00588		0.07316	0.00661		0.07316	0.00711
0.07326	0.00602		0.07325	0.00806		0.07326	0.00641		0.07326	0.00679		0.07326	0.00719
0.07336	0.00654		0.07335	0.00809		0.07336	0.00646		0.07336	0.0069		0.07336	0.00733
0.07346	0.00625		0.07345	0.00813		0.07346	0.00592		0.07346	0.00699		0.07346	0.00737
0.07356	0.0069		0.07355	0.0082		0.07356	0.00666		0.07356	0.00698		0.07356	0.00736
0.07366	0.00636		0.07365	0.00802		0.07366	0.00593		0.07366	0.00678		0.07366	0.00747
0.07376	0.00681		0.07375	0.00829		0.07376	0.00621		0.07376	0.00662		0.07376	0.0075
0.07386	0.00672		0.07385	0.00829		0.07386	0.0063		0.07386	0.00668		0.07386	0.00762
0.07396	0.00626		0.07394	0.00821		0.07396	0.00678		0.07396	0.00689		0.07396	0.00747
0.07406	0.0068		0.07404	0.00829		0.07406	0.00657		0.07406	0.0068		0.07406	0.00736
0.07415	0.00595		0.07414	0.00832		0.07415	0.00578		0.07415	0.00688		0.07415	0.00754
0.07425	0.00672		0.07424	0.00825		0.07425	0.00681		0.07425	0.00696		0.07425	0.00759
0.07435	0.00699		0.07434	0.00844		0.07435	0.00722		0.07435	0.00685		0.07435	0.00747
0.07445	0.00705		0.07444	0.00824		0.07445	0.00706		0.07445	0.00686		0.07445	0.00747
0.07455	0.00631		0.07454	0.00846		0.07455	0.00613		0.07455	0.00707		0.07455	0.00758
0.07465	0.0062		0.07464	0.0084		0.07465	0.00666		0.07465	0.00711		0.07465	0.0076
0.07475	0.007		0.07474	0.00835		0.07475	0.0069		0.07475	0.00692		0.07475	0.00746
0.07485	0.00685		0.07484	0.00853		0.07485	0.00641		0.07485	0.00691		0.07485	0.00746
0.07495	0.00605		0.07494	0.00859		0.07495	0.00693		0.07495	0.00691		0.07495	0.00765
0.07505	0.00691		0.07504	0.00856		0.07505	0.00637		0.07505	0.00701		0.07505	0.00774
0.07514	0.00709		0.07513	0.00854		0.07514	0.00642		0.07514	0.00701		0.07514	0.00765
0.07524	0.00641		0.07523	0.0085		0.07524	0.0064		0.07524	0.00708		0.07524	0.00777
0.07534	0.00618		0.07533	0.00848		0.07534	0.00662		0.07534	0.00725		0.07534	0.00793
0.07544	0.00643		0.07543	0.00866		0.07544	0.00661		0.07544	0.00706		0.07544	0.0078
0.07554	0.007		0.07553	0.00861		0.07554	0.00683		0.07554	0.0071		0.07554	0.00781
0.07564	0.007		0.07563	0.00863		0.07564	0.00674		0.07564	0.0071		0.07564	0.00788
0.07574	0.00701		0.07573	0.00879		0.07574	0.00712		0.07574	0.00713		0.07574	0.00797
0.07584	0.00705		0.07583	0.00873		0.07584	0.00701		0.07584	0.00727		0.07584	0.00798
0.07594	0.0073		0.07593	0.00858		0.07594	0.00691		0.07594	0.00726		0.07594	0.008
0.07604	0.00681		0.07603	0.00878		0.07604	0.00665		0.07604	0.00714		0.07604	0.0079
0.07614	0.00732		0.07612	0.00876		0.07614	0.00672		0.07614	0.00729		0.07614	0.0078
0.07624	0.00687		0.07622	0.00871		0.07624	0.00667		0.07624	0.00729		0.07624	0.00795
0.07634	0.00605		0.07632	0.0087		0.07634	0.00602		0.07634	0.0074		0.07634	0.00806
0.07643	0.00722		0.07642	0.00896		0.07643	0.00719		0.07643	0.00745		0.07643	0.00796
0.07653	0.00703		0.07652	0.00893		0.07653	0.0067		0.07653	0.00729		0.07653	0.00801
0.07663	0.00651		0.07662	0.009		0.07663	0.00692		0.07663	0.00743		0.07663	0.00809
0.07673	0.0072		0.07672	0.0091		0.07673	0.00697		0.07673	0.00752		0.07673	0.00812
0.07683	0.00705		0.07682	0.00898		0.07683	0.00737		0.07683	0.00757		0.07683	0.00821
0.07693	0.00706		0.07692	0.00914		0.07693	0.00716		0.07693	0.00745		0.07693	0.00811
0.07703	0.00728		0.07702	0.00898		0.07703	0.0071		0.07703	0.00758		0.07703	0.00811
0.07713	0.00717		0.07712	0.00913		0.07713	0.0073		0.07713	0.00755		0.07713	0.0083
0.07723	0.00799		0.07722	0.00922		0.07723	0.00697		0.07723	0.00739		0.07723	0.00828
0.07733	0.00702		0.07731	0.00918		0.07733	0.00738		0.07733	0.00757		0.07733	0.00823
0.07742	0.00749		0.07741	0.0093		0.07742	0.00731		0.07742	0.00759		0.07742	0.00827
0.07752	0.00764		0.07751	0.00933		0.07752	0.00706		0.07752	0.00761		0.07752	0.00834
0.07762	0.00716		0.07761	0.00912		0.07762	0.00723		0.07762	0.00761		0.07762	0.00825
0.07772	0.00793		0.07771	0.00939		0.07772	0.00737		0.07772	0.00763		0.07772	0.00828
0.07782	0.00729		0.07781	0.00939		0.07782	0.00729		0.07782	0.00762		0.07782	0.00845
0.07792	0.00721		0.07791	0.00915		0.07792	0.00751		0.07792	0.00756		0.07792	0.00842
0.07802	0.00747		0.07801	0.00935		0.07802	0.00748		0.07802	0.00773		0.07802	0.00842
0.07812	0.00751		0.07811	0.00937		0.07812	0.00726		0.07812	0.00789		0.07812	0.00848
0.07822	0.00732		0.07821	0.0094		0.07822	0.0073		0.07822	0.00781		0.07822	0.00842
0.07832	0.00774		0.07831	0.00938		0.07832	0.00736		0.07832	0.00771		0.07832	0.00859
0.07842	0.00738		0.0784	0.00947		0.07842	0.00757		0.07842	0.0077		0.07842	0.00847
0.07852	0.00621		0.0785	0.00952		0.07852	0.00753		0.07852	0.00771		0.07852	0.00851
0.07861	0.00724		0.0786	0.00937		0.07861	0.00761		0.07861	0.00784		0.07861	0.00861
0.07871	0.00767		0.0787	0.00955		0.07871	0.00782		0.07871	0.00793		0.07871	0.00854
0.07881	0.00651		0.0788	0.00968		0.07881	0.00734		0.07881	0.00795		0.07881	0.00863
0.07891	0.00742		0.0789	0.00958		0.07891	0.00787		0.07891	0.00786		0.07891	0.00874
0.07901	0.00795		0.079	0.00968		0.07901	0.00722		0.07901	0.00792		0.07901	0.00873
0.07911	0.00677		0.0791	0.00981		0.07911	0.00773		0.07911	0.00807		0.07911	0.0087
0.07921	0.00716		0.0792	0.00951		0.07921	0.00755		0.07921	0.00814		0.07921	0.00866
0.07931	0.00726		0.0793	0.00965		0.07931	0.00824		0.07931	0.00813		0.07931	0.00874
0.07941	0.00666		0.0794	0.00966		0.07941	0.00799		0.07941	0.00821		0.07941	0.00881
0.07951	0.00784		0.07949	0.00972		0.07951	0.00758		0.07951	0.00823		0.07951	0.0088
0.0796	0.00722		0.07959	0.00982		0.0796	0.00818		0.0796	0.00836		0.0796	0.00893
0.0797	0.00755		0.0797	0.00975		0.0797	0.00787		0.0797	0.00835		0.0797	0.00891
0.0798	0.0071		0.07979	0.00985		0.0798	0.00798		0.0798	0.0082		0.0798	0.00877
0.0799	0.00827		0.07989	0.00975		0.0799	0.00772		0.0799	0.00816		0.0799	0.00891
0.08	0.00711		0.08	0.00974		0.08	0.00829		0.08	0.00835		0.08	0.00894
0.0801	0.00774		0.08009	0.00987		0.0801	0.00767		0.0801	0.00837		0.0801	0.00888
0.0802	0.00742		0.08019	0.00984		0.0802	0.00749		0.0802	0.00825		0.0802	0.00894
0.0803	0.00749		0.08029	0.01001		0.0803	0.00821		0.0803	0.00824		0.0803	0.00913
0.0804	0.00826		0.08039	0.01004		0.0804	0.00774		0.0804	0.00835		0.0804	0.00912
0.0805	0.0075		0.08049	0.01001		0.0805	0.00825		0.0805	0.00841		0.0805	0.00921
0.0806	0.00744		0.08058	0.00996		0.0806	0.00825		0.0806	0.00829		0.0806	0.00923
0.0807	0.00743		0.08069	0.01036		0.0807	0.00774		0.0807	0.00816		0.0807	0.00922
0.08079	0.00798		0.08078	0.0101		0.08079	0.00855		0.08079	0.00836		0.08079	0.00926
0.08089	0.00865		0.08088	0.01015		0.08089	0.00839		0.08089	0.00851		0.08089	0.00921
0.08099	0.00826		0.08098	0.01006		0.08099	0.00814		0.08099	0.00849		0.08099	0.00934
0.08109	0.00781		0.08108	0.01003		0.08109	0.00797		0.08109	0.00848		0.08109	0.00938
0.08119	0.0079		0.08118	0.01006		0.08119	0.00849		0.08119	0.00863		0.08119	0.00944
0.08129	0.00783		0.08128	0.0104		0.08129	0.00794		0.08129	0.00873		0.08129	0.00951
0.08139	0.0082		0.08138	0.01027		0.08139	0.00854		0.08139	0.00862		0.08139	0.00937
0.08149	0.00779		0.08148	0.01039		0.08149	0.00804		0.08149	0.00862		0.08149	0.00942
0.08159	0.00809		0.08158	0.01032		0.08159	0.00879		0.08159	0.0087		0.08159	0.00958
0.08169	0.00831		0.08168	0.01022		0.08169	0.00841		0.08169	0.00881		0.08169	0.00951
0.08179	0.00724		0.08178	0.01044		0.08179	0.00844		0.08179	0.00878		0.08179	0.00934
0.08189	0.00776		0.08188	0.0104		0.08189	0.00807		0.08189	0.00887		0.08189	0.00951
0.08198	0.00764		0.08197	0.01052		0.08198	0.00859		0.08198	0.00876		0.08198	0.00956
0.08208	0.00785		0.08208	0.01045		0.08208	0.00846		0.08208	0.00866		0.08208	0.00958
0.08218	0.00784		0.08218	0.01049		0.08218	0.00863		0.08218	0.00868		0.08218	0.00962
0.08228	0.0082		0.08228	0.01058		0.08228	0.00851		0.08228	0.00887		0.08228	0.0097
0.08238	0.00837		0.08237	0.01053		0.08238	0.00836		0.08238	0.00889		0.08238	0.00959
0.08248	0.00813		0.08247	0.01056		0.08248	0.00865		0.08248	0.00874		0.08248	0.00968
0.08258	0.00865		0.08257	0.01064		0.08258	0.00852		0.08258	0.00889		0.08258	0.00983
0.08268	0.00824		0.08267	0.01068		0.08268	0.00856		0.08268	0.00892		0.08268	0.0098
0.08278	0.0082		0.08277	0.01065		0.08278	0.00892		0.08278	0.00898		0.08278	0.00985
0.08288	0.00804		0.08287	0.01061		0.08288	0.00865		0.08288	0.00907		0.08288	0.00999
0.08297	0.00807		0.08296	0.01069		0.08297	0.00861		0.08297	0.00896		0.08297	0.00984
0.08307	0.00805		0.08306	0.01078		0.08307	0.00914		0.08307	0.00893		0.08307	0.00974
0.08317	0.00816		0.08316	0.01079		0.08317	0.00863		0.08317	0.00912		0.08317	0.00984
0.08327	0.00749		0.08326	0.01064		0.08327	0.00919		0.08327	0.00916		0.08327	0.00989
0.08337	0.0078		0.08336	0.01077		0.08337	0.00877		0.08337	0.00909		0.08337	0.00999
0.08347	0.00893		0.08346	0.01093		0.08347	0.00913		0.08347	0.00911		0.08347	0.00995
0.08357	0.00806		0.08356	0.01095		0.08357	0.00903		0.08357	0.00917		0.08357	0.01004
0.08367	0.00839		0.08366	0.01092		0.08367	0.00923		0.08367	0.00921		0.08367	0.00994
0.08377	0.00845		0.08376	0.01102		0.08377	0.009		0.08377	0.00904		0.08377	0.00998
0.08387	0.00893		0.08386	0.01109		0.08387	0.00881		0.08387	0.00921		0.08387	0.01005
0.08397	0.00915		0.08396	0.01091		0.08397	0.00909		0.08397	0.00933		0.08397	0.01012
0.08406	0.00855		0.08406	0.01105		0.08406	0.00931		0.08406	0.00928		0.08406	0.01023
0.08416	0.00862		0.08416	0.01126		0.08416	0.0093		0.08416	0.00931		0.08416	0.01021
0.08426	0.0089		0.08426	0.01111		0.08426	0.009		0.08426	0.00936		0.08426	0.01019
0.08436	0.00872		0.08436	0.01121		0.08436	0.00937		0.08436	0.0093		0.08436	0.01039
0.08446	0.00847		0.08446	0.01125		0.08446	0.00934		0.08446	0.00945		0.08446	0.01054
0.08457	0.0087		0.08455	0.0111		0.08457	0.00932		0.08457	0.00939		0.08457	0.01035
0.08466	0.0088		0.08465	0.01133		0.08466	0.00905		0.08466	0.00934		0.08466	0.01034
0.08476	0.0087		0.08475	0.01122		0.08476	0.00946		0.08476	0.00953		0.08476	0.01026
0.08486	0.00885		0.08485	0.01131		0.08486	0.00951		0.08486	0.00946		0.08486	0.01024
0.08496	0.00846		0.08495	0.01148		0.08496	0.00988		0.08496	0.00943		0.08496	0.01035
0.08506	0.00854		0.08505	0.01142		0.08506	0.0096		0.08506	0.0096		0.08506	0.01055
0.08515	0.00891		0.08514	0.01157		0.08515	0.00954		0.08515	0.00967		0.08515	0.01051
0.08525	0.0091		0.08524	0.01149		0.08525	0.00943		0.08525	0.00963		0.08525	0.01058
0.08535	0.00918		0.08534	0.01149		0.08535	0.00972		0.08535	0.0096		0.08535	0.01053
0.08545	0.00831		0.08544	0.01174		0.08545	0.00943		0.08545	0.00956		0.08545	0.01044
0.08555	0.00894		0.08555	0.01169		0.08555	0.00978		0.08555	0.00966		0.08555	0.01061
0.08565	0.00899		0.08564	0.01155		0.08565	0.00947		0.08565	0.00973		0.08565	0.01061
0.08575	0.00885		0.08574	0.01177		0.08575	0.00943		0.08575	0.00971		0.08575	0.01073
0.08585	0.00923		0.08584	0.01193		0.08585	0.00988		0.08585	0.00983		0.08585	0.01067
0.08595	0.00933		0.08594	0.01158		0.08595	0.00954		0.08595	0.00986		0.08595	0.01074
0.08605	0.00886		0.08604	0.01179		0.08605	0.00963		0.08605	0.00973		0.08605	0.01076
0.08615	0.0091		0.08614	0.01176		0.08615	0.00949		0.08615	0.00976		0.08615	0.01077
0.08625	0.00948		0.08624	0.01187		0.08625	0.00983		0.08625	0.00988		0.08625	0.01085
0.08635	0.00893		0.08634	0.01182		0.08635	0.00987		0.08635	0.00984		0.08635	0.01089
0.08645	0.00909		0.08644	0.01182		0.08645	0.0095		0.08645	0.0098		0.08645	0.01084
0.08654	0.0093		0.08654	0.01193		0.08654	0.00962		0.08654	0.00994		0.08654	0.01088
0.08665	0.00838		0.08664	0.01194		0.08665	0.00973		0.08665	0.01008		0.08665	0.01098
0.08675	0.00951		0.08673	0.01176		0.08675	0.00998		0.08675	0.01008		0.08675	0.01099
0.08685	0.00907		0.08683	0.01202		0.08685	0.00977		0.08685	0.01019		0.08685	0.01087
0.08695	0.00974		0.08693	0.01188		0.08695	0.00996		0.08695	0.01019		0.08695	0.011
0.08704	0.00954		0.08703	0.01202		0.08704	0.01004		0.08704	0.01018		0.08704	0.01115
0.08714	0.00923		0.08713	0.01188		0.08714	0.01043		0.08714	0.01024		0.08714	0.01116
0.08724	0.00926		0.08723	0.01212		0.08724	0.01017		0.08724	0.01013		0.08724	0.01119
0.08734	0.00975		0.08733	0.01205		0.08734	0.01012		0.08734	0.01029		0.08734	0.01129
0.08744	0.00958		0.08743	0.01224		0.08744	0.01007		0.08744	0.01038		0.08744	0.01119
0.08753	0.00935		0.08753	0.01221		0.08753	0.01024		0.08753	0.01036		0.08753	0.01121
0.08763	0.00925		0.08763	0.0121		0.08763	0.00968		0.08763	0.01048		0.08763	0.01137
0.08773	0.00949		0.08773	0.01226		0.08773	0.01056		0.08773	0.01044		0.08773	0.01143
0.08783	0.00976		0.08783	0.01238		0.08783	0.01001		0.08783	0.01027		0.08783	0.01137
0.08793	0.0092		0.08792	0.0122		0.08793	0.01007		0.08793	0.01047		0.08793	0.01146
0.08803	0.00923		0.08802	0.01241		0.08803	0.01016		0.08803	0.01057		0.08803	0.01139
0.08813	0.00952		0.08812	0.01215		0.08813	0.01052		0.08813	0.01047		0.08813	0.01142
0.08823	0.00988		0.08822	0.01245		0.08823	0.00984		0.08823	0.01033		0.08823	0.01152
0.08833	0.00936		0.08832	0.0123		0.08833	0.00989		0.08833	0.01051		0.08833	0.01149
0.08843	0.00987		0.08842	0.01249		0.08843	0.01068		0.08843	0.01055		0.08843	0.01162
0.08853	0.01007		0.08852	0.01241		0.08853	0.01004		0.08853	0.01058		0.08853	0.01168
0.08863	0.009		0.08862	0.01244		0.08863	0.01062		0.08863	0.0106		0.08863	0.01174
0.08873	0.00979		0.08872	0.01257		0.08873	0.01042		0.08873	0.01069		0.08873	0.01175
0.08883	0.01074		0.08882	0.01267		0.08883	0.00987		0.08883	0.01064		0.08883	0.01172
0.08893	0.00988		0.08891	0.0126		0.08893	0.01089		0.08893	0.01062		0.08893	0.01189
0.08903	0.00983		0.08901	0.01273		0.08903	0.01064		0.08903	0.01078		0.08903	0.01194
0.08912	0.00942		0.08911	0.01286		0.08912	0.01065		0.08912	0.01089		0.08912	0.01182
0.08922	0.00987		0.08921	0.01283		0.08922	0.0105		0.08922	0.0108		0.08922	0.01191
0.08932	0.01023		0.08931	0.01265		0.08932	0.0101		0.08932	0.01092		0.08932	0.01208
0.08942	0.00963		0.08941	0.01272		0.08942	0.01094		0.08942	0.01103		0.08942	0.01209
0.08951	0.01019		0.08951	0.01278		0.08951	0.01047		0.08951	0.01083		0.08951	0.01189
0.08962	0.00981		0.08961	0.0131		0.08962	0.0107		0.08962	0.01077		0.08962	0.01191
0.08972	0.01013		0.08971	0.01297		0.08972	0.01099		0.08972	0.01087		0.08972	0.01201
0.08982	0.01015		0.08981	0.01298		0.08982	0.01043		0.08982	0.01091		0.08982	0.01206
0.08992	0.00996		0.08991	0.01304		0.08992	0.01092		0.08992	0.01101		0.08992	0.01207
0.09001	0.01005		0.09001	0.01316		0.09001	0.01093		0.09001	0.011		0.09001	0.01205
0.09012	0.00975		0.0901	0.01303		0.09012	0.01122		0.09012	0.01106		0.09012	0.01216
0.09022	0.01029		0.0902	0.01298		0.09022	0.01132		0.09022	0.01101		0.09022	0.01213
0.09031	0.00973		0.0903	0.01293		0.09031	0.01136		0.09031	0.01097		0.09031	0.01203
0.09041	0.01039		0.0904	0.01326		0.09041	0.01149		0.09041	0.01109		0.09041	0.01222
0.09051	0.01009		0.0905	0.01321		0.09051	0.01086		0.09051	0.01108		0.09051	0.01214
0.09061	0.01028		0.0906	0.01327		0.09061	0.01167		0.09061	0.01124		0.09061	0.01223
0.09071	0.01014		0.0907	0.01325		0.09071	0.01139		0.09071	0.0113		0.09071	0.01214
0.09081	0.01057		0.0908	0.01325		0.09081	0.01133		0.09081	0.01126		0.09081	0.01227
0.09091	0.01044		0.0909	0.01342		0.09091	0.01135		0.09091	0.01127		0.09091	0.01232
0.09101	0.01038		0.091	0.01325		0.09101	0.01122		0.09101	0.01148		0.09101	0.0124
0.09111	0.01038		0.0911	0.01345		0.09111	0.01143		0.09111	0.01164		0.09111	0.01247
0.09121	0.01064		0.09119	0.01357		0.09121	0.01144		0.09121	0.01145		0.09121	0.01238
0.0913	0.01017		0.09129	0.01335		0.0913	0.01153		0.0913	0.01141		0.0913	0.01246
0.0914	0.01078		0.09139	0.0134		0.0914	0.01186		0.0914	0.01135		0.0914	0.01259
0.0915	0.0104		0.09149	0.01342		0.0915	0.0117		0.0915	0.0113		0.0915	0.0125
0.0916	0.01072		0.09159	0.01355		0.0916	0.01165		0.0916	0.01134		0.0916	0.01255
0.0917	0.01039		0.09169	0.01343		0.0917	0.0116		0.0917	0.01155		0.0917	0.01258
0.0918	0.01121		0.09179	0.01352		0.0918	0.01171		0.0918	0.01169		0.0918	0.01239
0.0919	0.01022		0.09189	0.01377		0.0919	0.01169		0.0919	0.01159		0.0919	0.01259
0.092	0.01065		0.09199	0.01351		0.092	0.01186		0.092	0.01169		0.092	0.01264
0.0921	0.01067		0.09209	0.01375		0.0921	0.01186		0.0921	0.0116		0.0921	0.01261
0.0922	0.01075		0.09219	0.01372		0.0922	0.01201		0.0922	0.01156		0.0922	0.01272
0.0923	0.01101		0.09228	0.01371		0.0923	0.01211		0.0923	0.01174		0.0923	0.01267
0.0924	0.01053		0.09238	0.01382		0.0924	0.01205		0.0924	0.01171		0.0924	0.01276
0.0925	0.01069		0.09248	0.01369		0.0925	0.01209		0.0925	0.01185		0.0925	0.01288
0.09259	0.01074		0.09258	0.01382		0.09259	0.01182		0.09259	0.01178		0.09259	0.01287
0.09269	0.01067		0.09268	0.01407		0.09269	0.01219		0.09269	0.01183		0.09269	0.01296
0.09279	0.01118		0.09278	0.01412		0.09279	0.01204		0.09279	0.0119		0.09279	0.0131
0.09289	0.0111		0.09288	0.01411		0.09289	0.01192		0.09289	0.01188		0.09289	0.01307
0.09299	0.0111		0.09298	0.0142		0.09299	0.01212		0.09299	0.01194		0.09299	0.01291
0.09309	0.01076		0.09308	0.01383		0.09309	0.01226		0.09309	0.01202		0.09309	0.01298
0.09319	0.01157		0.09318	0.01402		0.09319	0.01253		0.09319	0.012		0.09319	0.01309
0.09329	0.01128		0.09328	0.01434		0.09329	0.01163		0.09329	0.01195		0.09329	0.01329
0.09339	0.01129		0.09337	0.01408		0.09339	0.01251		0.09339	0.01205		0.09339	0.01328
0.09349	0.01124		0.09347	0.01408		0.09349	0.01224		0.09349	0.01214		0.09349	0.01324
0.09358	0.01087		0.09357	0.0143		0.09358	0.01229		0.09358	0.01211		0.09358	0.01331
0.09368	0.0117		0.09367	0.0143		0.09368	0.01243		0.09368	0.01201		0.09368	0.01341
0.09378	0.01154		0.09377	0.01435		0.09378	0.01223		0.09378	0.01215		0.09378	0.01328
0.09388	0.01188		0.09387	0.01443		0.09388	0.01231		0.09388	0.0123		0.09388	0.01322
0.09398	0.01177		0.09397	0.01439		0.09398	0.01222		0.09398	0.01233		0.09398	0.0133
0.09408	0.01137		0.09407	0.01453		0.09408	0.01228		0.09408	0.01233		0.09408	0.0135
0.09418	0.01118		0.09417	0.01438		0.09418	0.0126		0.09418	0.01244		0.09418	0.01348
0.09428	0.01111		0.09427	0.01462		0.09428	0.01298		0.09428	0.01242		0.09428	0.01353
0.09438	0.01157		0.09437	0.01453		0.09438	0.01232		0.09438	0.01231		0.09438	0.01351
0.09448	0.01128		0.09446	0.0145		0.09448	0.01277		0.09448	0.01246		0.09448	0.01361
0.09458	0.01204		0.09456	0.01472		0.09458	0.01281		0.09458	0.01264		0.09458	0.0136
0.09467	0.011		0.09466	0.01466		0.09467	0.01292		0.09467	0.01257		0.09467	0.0136
0.09477	0.01172		0.09476	0.01495		0.09477	0.01297		0.09477	0.01259		0.09477	0.01376
0.09487	0.01112		0.09486	0.01473		0.09487	0.01338		0.09487	0.01266		0.09487	0.01377
0.09497	0.01189		0.09496	0.01472		0.09497	0.01282		0.09497	0.01255		0.09497	0.01362
0.09507	0.01128		0.09506	0.01455		0.09507	0.01309		0.09507	0.01262		0.09507	0.01368
0.09517	0.01111		0.09516	0.01461		0.09517	0.01318		0.09517	0.01272		0.09517	0.01376
0.09527	0.01097		0.09526	0.0148		0.09527	0.01285		0.09527	0.01267		0.09527	0.01375
0.09537	0.01156		0.09536	0.01515		0.09537	0.0137		0.09537	0.0128		0.09537	0.01375
0.09547	0.01174		0.09546	0.01497		0.09547	0.01328		0.09547	0.01291		0.09547	0.01391
0.09557	0.01197		0.09555	0.01471		0.09557	0.01331		0.09557	0.01291		0.09557	0.014
0.09567	0.01156		0.09565	0.01487		0.09567	0.01352		0.09567	0.01301		0.09567	0.01381
0.09576	0.01154		0.09575	0.015		0.09576	0.01301		0.09576	0.01294		0.09576	0.01393
0.09586	0.01193		0.09585	0.01493		0.09586	0.01347		0.09586	0.01302		0.09586	0.01401
0.09596	0.0116		0.09595	0.01509		0.09596	0.01283		0.09596	0.01321		0.09596	0.01399
0.09606	0.01202		0.09605	0.0151		0.09606	0.01354		0.09606	0.01316		0.09606	0.0141
0.09616	0.01149		0.09615	0.0152		0.09616	0.0134		0.09616	0.01301		0.09616	0.01397
0.09626	0.01247		0.09625	0.01525		0.09626	0.01383		0.09626	0.01318		0.09626	0.0141
0.09636	0.01139		0.09635	0.01531		0.09636	0.01359		0.09636	0.01335		0.09636	0.01429
0.09646	0.01241		0.09645	0.01531		0.09646	0.01335		0.09646	0.01334		0.09646	0.01439
0.09656	0.01245		0.09655	0.0154		0.09656	0.0132		0.09656	0.01313		0.09656	0.01439
0.09666	0.0122		0.09664	0.01517		0.09666	0.01361		0.09666	0.01313		0.09666	0.01445
0.09676	0.01178		0.09674	0.01544		0.09676	0.0138		0.09676	0.01327		0.09676	0.01424
0.09685	0.01237		0.09684	0.01532		0.09685	0.01385		0.09685	0.01328		0.09685	0.01416
0.09695	0.01244		0.09694	0.01555		0.09695	0.01367		0.09695	0.01335		0.09695	0.01434
0.09705	0.01241		0.09704	0.01542		0.09705	0.01386		0.09705	0.01331		0.09705	0.01454
0.09715	0.0116		0.09714	0.01564		0.09715	0.01371		0.09715	0.01338		0.09715	0.01453
0.09725	0.01256		0.09724	0.01569		0.09725	0.01357		0.09725	0.01344		0.09725	0.01436
0.09735	0.01194		0.09734	0.01566		0.09735	0.01367		0.09735	0.01332		0.09735	0.01443
0.09745	0.01241		0.09744	0.01579		0.09745	0.01415		0.09745	0.01335		0.09745	0.01459
0.09755	0.01182		0.09754	0.01551		0.09755	0.01388		0.09755	0.01352		0.09755	0.0146
0.09765	0.01218		0.09764	0.01566		0.09765	0.01367		0.09765	0.01338		0.09765	0.01468
0.09775	0.01272		0.09774	0.0158		0.09775	0.01399		0.09775	0.01352		0.09775	0.01469
0.09785	0.01175		0.09783	0.01544		0.09785	0.01463		0.09785	0.0134		0.09785	0.01479
0.09795	0.0122		0.09793	0.01571		0.09795	0.01392		0.09795	0.01354		0.09795	0.01471
0.09804	0.01228		0.09803	0.01597		0.09804	0.01443		0.09804	0.01361		0.09804	0.0148
0.09814	0.01292		0.09813	0.01586		0.09814	0.014		0.09814	0.01365		0.09814	0.01488
0.09824	0.01213		0.09823	0.01605		0.09824	0.01436		0.09824	0.01378		0.09824	0.0148
0.09834	0.01257		0.09833	0.01582		0.09834	0.01442		0.09834	0.01371		0.09834	0.01492
0.09844	0.01207		0.09843	0.01609		0.09844	0.01451		0.09844	0.01368		0.09844	0.01498
0.09854	0.01257		0.09853	0.01592		0.09854	0.0145		0.09854	0.01383		0.09854	0.01508
0.09864	0.01213		0.09863	0.01609		0.09864	0.01439		0.09864	0.01391		0.09864	0.01523
0.09874	0.01313		0.09873	0.0162		0.09874	0.01444		0.09874	0.01374		0.09874	0.01505
0.09884	0.0129		0.09883	0.01618		0.09884	0.01485		0.09884	0.01391		0.09884	0.01501
0.09894	0.01293		0.09892	0.01604		0.09894	0.01441		0.09894	0.01384		0.09894	0.01485
0.09904	0.01321		0.09903	0.01618		0.09904	0.01493		0.09904	0.01371		0.09904	0.01492
0.09913	0.01227		0.09912	0.01602		0.09913	0.01455		0.09913	0.01391		0.09913	0.01509
0.09923	0.01227		0.09922	0.01615		0.09923	0.01465		0.09923	0.01396		0.09923	0.01529
0.09933	0.01311		0.09932	0.01632		0.09933	0.0148		0.09933	0.0139		0.09933	0.01543
0.09943	0.01293		0.09943	0.0165		0.09943	0.01529		0.09943	0.01406		0.09943	0.01526
0.09953	0.01231		0.09953	0.01638		0.09953	0.01475		0.09953	0.01398		0.09953	0.01507
0.09963	0.01329		0.09962	0.01629		0.09963	0.01495		0.09963	0.01404		0.09963	0.0151
0.09973	0.01309		0.09972	0.01641		0.09973	0.01516		0.09973	0.01417		0.09973	0.01524
0.09983	0.01253		0.09982	0.01647		0.09983	0.0147		0.09983	0.01425		0.09983	0.01525
0.09993	0.01333		0.09992	0.01642		0.09993	0.01502		0.09993	0.01423		0.09993	0.01534
0.10003	0.01267		0.10001	0.01647		0.10003	0.01497		0.10003	0.01437		0.10003	0.0154
0.10013	0.01335		0.10012	0.01657		0.10013	0.01513		0.10013	0.01447		0.10013	0.0155
0.10022	0.01364		0.10021	0.01656		0.10022	0.01462		0.10022	0.01439		0.10022	0.01556
0.10032	0.0137		0.10031	0.01684		0.10032	0.01514		0.10032	0.01426		0.10032	0.01562
0.10042	0.01361		0.10041	0.01683		0.10042	0.01506		0.10042	0.01434		0.10042	0.01567
0.10052	0.01377		0.10051	0.01667		0.10052	0.01449		0.10052	0.01447		0.10052	0.01558
0.10062	0.01347		0.10061	0.01674		0.10062	0.01502		0.10062	0.01467		0.10062	0.01555
0.10072	0.01332		0.10071	0.01667		0.10072	0.01523		0.10072	0.01467		0.10072	0.01574
0.10082	0.0141		0.10081	0.01694		0.10082	0.01545		0.10082	0.01462		0.10082	0.01563
0.10092	0.01368		0.10091	0.01691		0.10092	0.01496		0.10092	0.01467		0.10092	0.01581
0.10102	0.01349		0.10101	0.01723		0.10102	0.01545		0.10102	0.01479		0.10102	0.01577
0.10112	0.01353		0.10111	0.01699		0.10112	0.0159		0.10112	0.01471		0.10112	0.01586
0.10122	0.01337		0.10121	0.01712		0.10122	0.0155		0.10122	0.01463		0.10122	0.01598
0.10131	0.01384		0.10131	0.01723		0.10131	0.0152		0.10131	0.01456		0.10131	0.01597
0.10141	0.01383		0.1014	0.01717		0.10141	0.01623		0.10141	0.01477		0.10141	0.01609
0.10151	0.01363		0.10151	0.01733		0.10151	0.01537		0.10151	0.01492		0.10151	0.01593
0.10161	0.01423		0.10161	0.01712		0.10161	0.01524		0.10161	0.0149		0.10161	0.01588
0.10171	0.01417		0.1017	0.017		0.10171	0.01577		0.10171	0.01494		0.10171	0.01603
0.10181	0.01384		0.1018	0.01732		0.10181	0.01583		0.10181	0.01492		0.10181	0.01605
0.10191	0.01417		0.1019	0.01736		0.10191	0.01568		0.10191	0.01503		0.10191	0.01584
0.10201	0.01399		0.102	0.01763		0.10201	0.01591		0.10201	0.01503		0.10201	0.01585
0.10211	0.01416		0.1021	0.01717		0.10211	0.01565		0.10211	0.01499		0.10211	0.01604
0.10221	0.01383		0.1022	0.01752		0.10221	0.0159		0.10221	0.01516		0.10221	0.01623
0.10231	0.0136		0.1023	0.01748		0.10231	0.016		0.10231	0.01526		0.10231	0.01621
0.1024	0.01406		0.10239	0.01756		0.1024	0.01569		0.1024	0.01508		0.1024	0.01631
0.1025	0.01417		0.10249	0.01757		0.1025	0.01617		0.1025	0.01508		0.1025	0.01626
0.1026	0.01439		0.10259	0.01773		0.1026	0.01643		0.1026	0.01511		0.1026	0.0162
0.1027	0.01457		0.10269	0.01755		0.1027	0.0161		0.1027	0.01525		0.1027	0.01639
0.1028	0.01432		0.10279	0.01776		0.1028	0.01619		0.1028	0.01513		0.1028	0.01627
0.1029	0.01502		0.10289	0.01778		0.1029	0.01586		0.1029	0.01522		0.1029	0.01637
0.103	0.0143		0.10299	0.01774		0.103	0.01599		0.103	0.0154		0.103	0.01651
0.1031	0.0145		0.10309	0.0178		0.1031	0.0159		0.1031	0.01543		0.1031	0.0165
0.1032	0.01435		0.10319	0.01792		0.1032	0.01651		0.1032	0.01524		0.1032	0.01636
0.1033	0.01417		0.10329	0.01786		0.1033	0.01633		0.1033	0.01538		0.1033	0.0165
0.1034	0.01466		0.10339	0.01789		0.1034	0.01619		0.1034	0.01547		0.1034	0.01635
0.1035	0.01415		0.10349	0.01787		0.1035	0.01628		0.1035	0.01545		0.1035	0.01648
0.10359	0.01437		0.10359	0.01791		0.10359	0.01634		0.10359	0.01553		0.10359	0.01663
0.10369	0.01449		0.10369	0.01818		0.10369	0.01642		0.10369	0.01547		0.10369	0.01679
0.10379	0.01512		0.10379	0.01796		0.10379	0.01687		0.10379	0.01551		0.10379	0.01673
0.10389	0.01507		0.10389	0.0181		0.10389	0.01666		0.10389	0.01568		0.10389	0.01662
0.10399	0.0149		0.10398	0.01795		0.10399	0.01661		0.10399	0.01585		0.10399	0.01674
0.1041	0.01411		0.10408	0.01817		0.1041	0.01685		0.1041	0.0159		0.1041	0.01679
0.10419	0.01501		0.10418	0.01795		0.10419	0.01685		0.10419	0.01593		0.10419	0.01677
0.10429	0.01486		0.10428	0.01812		0.10429	0.01694		0.10429	0.01589		0.10429	0.01686
0.10439	0.01468		0.10438	0.01841		0.10439	0.01686		0.10439	0.01568		0.10439	0.0169
0.10449	0.01454		0.10448	0.01851		0.10449	0.01614		0.10449	0.01566		0.10449	0.01706
0.10458	0.01466		0.10458	0.01817		0.10458	0.01687		0.10458	0.01584		0.10458	0.01717
0.10469	0.01464		0.10468	0.01827		0.10469	0.01684		0.10469	0.01604		0.10469	0.01708
0.10478	0.01464		0.10478	0.01848		0.10478	0.01725		0.10478	0.01606		0.10478	0.01705
0.10488	0.01494		0.10488	0.01845		0.10488	0.01726		0.10488	0.01586		0.10488	0.01701
0.10498	0.01468		0.10498	0.0185		0.10498	0.01724		0.10498	0.01588		0.10498	0.01717
0.10509	0.01514		0.10507	0.01864		0.10509	0.01717		0.10509	0.01606		0.10509	0.01726
0.10518	0.0152		0.10517	0.01858		0.10518	0.01717		0.10518	0.0161		0.10518	0.01739
0.10528	0.01564		0.10527	0.01832		0.10528	0.01722		0.10528	0.01616		0.10528	0.01756
0.10538	0.01475		0.10537	0.01864		0.10538	0.01705		0.10538	0.01625		0.10538	0.01738
0.10548	0.01525		0.10547	0.01877		0.10548	0.0174		0.10548	0.01624		0.10548	0.01743
0.10558	0.01503		0.10557	0.01871		0.10558	0.01746		0.10558	0.01635		0.10558	0.01755
0.10568	0.01564		0.10567	0.01901		0.10568	0.0173		0.10568	0.0162		0.10568	0.01752
0.10578	0.0155		0.10577	0.01886		0.10578	0.01721		0.10578	0.01637		0.10578	0.01766
0.10588	0.01572		0.10587	0.01893		0.10588	0.01736		0.10588	0.01641		0.10588	0.01752
0.10597	0.01577		0.10597	0.01871		0.10597	0.01695		0.10597	0.01634		0.10597	0.01738
0.10608	0.01596		0.10607	0.01887		0.10608	0.01767		0.10608	0.01646		0.10608	0.01749
0.10618	0.01558		0.10617	0.01902		0.10618	0.01749		0.10618	0.01655		0.10618	0.01767
0.10628	0.01587		0.10626	0.01882		0.10628	0.01762		0.10628	0.01661		0.10628	0.01776
0.10637	0.01579		0.10636	0.01907		0.10637	0.01814		0.10637	0.01681		0.10637	0.01796
0.10647	0.01518		0.10646	0.01935		0.10647	0.01783		0.10647	0.01669		0.10647	0.0178
0.10657	0.01607		0.10656	0.0192		0.10657	0.01787		0.10657	0.01658		0.10657	0.01759
0.10667	0.01593		0.10666	0.01928		0.10667	0.01791		0.10667	0.01648		0.10667	0.01763
0.10677	0.01596		0.10676	0.01942		0.10677	0.01823		0.10677	0.01642		0.10677	0.01784
0.10687	0.01601		0.10686	0.01928		0.10687	0.01795		0.10687	0.01654		0.10687	0.01783
0.10696	0.01608		0.10696	0.01944		0.10696	0.01854		0.10696	0.01672		0.10696	0.01791
0.10706	0.01602		0.10706	0.01923		0.10706	0.01814		0.10706	0.01693		0.10706	0.01798
0.10717	0.01623		0.10716	0.01943		0.10717	0.01809		0.10717	0.017		0.10717	0.01804
0.10727	0.01579		0.10726	0.01941		0.10727	0.01798		0.10727	0.01683		0.10727	0.01794
0.10737	0.01556		0.10735	0.01961		0.10737	0.01878		0.10737	0.01664		0.10737	0.01811
0.10746	0.01622		0.10745	0.01963		0.10746	0.01825		0.10746	0.01666		0.10746	0.01812
0.10756	0.01627		0.10755	0.01957		0.10756	0.01843		0.10756	0.01681		0.10756	0.01812
0.10766	0.0161		0.10765	0.01983		0.10766	0.01831		0.10766	0.01686		0.10766	0.01823
0.10776	0.01648		0.10775	0.01979		0.10776	0.01914		0.10776	0.01689		0.10776	0.01823
0.10786	0.01651		0.10785	0.01987		0.10786	0.01832		0.10786	0.017		0.10786	0.01825
0.10796	0.01606		0.10795	0.01972		0.10796	0.0188		0.10796	0.01706		0.10796	0.01824
0.10806	0.01599		0.10805	0.01984		0.10806	0.01859		0.10806	0.01715		0.10806	0.01834
0.10816	0.01651		0.10815	0.01993		0.10816	0.019		0.10816	0.01722		0.10816	0.01853
0.10826	0.01651		0.10825	0.01992		0.10826	0.01923		0.10826	0.01724		0.10826	0.01838
0.10836	0.01626		0.10835	0.01996		0.10836	0.01901		0.10836	0.01734		0.10836	0.01842
0.10846	0.01677		0.10844	0.01996		0.10846	0.01877		0.10846	0.01716		0.10846	0.01836
0.10856	0.01634		0.10854	0.02001		0.10856	0.01926		0.10856	0.01719		0.10856	0.01843
0.10865	0.01664		0.10864	0.02002		0.10865	0.01924		0.10865	0.01738		0.10865	0.01847
0.10875	0.01615		0.10874	0.02005		0.10875	0.01909		0.10875	0.01726		0.10875	0.01832
0.10885	0.01636		0.10884	0.02032		0.10885	0.01964		0.10885	0.01744		0.10885	0.01849
0.10895	0.01612		0.10894	0.0202		0.10895	0.01919		0.10895	0.01743		0.10895	0.01868
0.10905	0.01642		0.10904	0.02024		0.10905	0.01919		0.10905	0.01747		0.10905	0.01883
0.10915	0.01721		0.10914	0.0204		0.10915	0.01962		0.10915	0.01762		0.10915	0.01877
0.10925	0.01695		0.10924	0.02039		0.10925	0.01953		0.10925	0.01766		0.10925	0.01856
0.10935	0.01686		0.10934	0.02052		0.10935	0.01933		0.10935	0.01769		0.10935	0.01863
0.10945	0.01651		0.10944	0.02033		0.10945	0.01933		0.10945	0.01771		0.10945	0.0188
0.10955	0.01678		0.10953	0.02061		0.10955	0.01964		0.10955	0.01751		0.10955	0.01882
0.10964	0.01749		0.10963	0.02027		0.10964	0.02004		0.10964	0.01758		0.10964	0.01889
0.10974	0.01698		0.10973	0.0206		0.10974	0.01951		0.10974	0.01773		0.10974	0.019
0.10984	0.01674		0.10983	0.02085		0.10984	0.01936		0.10984	0.01767		0.10984	0.0189
0.10994	0.01772		0.10993	0.02075		0.10994	0.01985		0.10994	0.01746		0.10994	0.01871
0.11004	0.01696		0.11003	0.02077		0.11004	0.02019		0.11004	0.01751		0.11004	0.01886
0.11014	0.01725		0.11013	0.021		0.11014	0.02021		0.11014	0.0177		0.11014	0.01904
0.11024	0.01742		0.11023	0.02085		0.11024	0.02015		0.11024	0.01789		0.11024	0.01913
0.11034	0.01734		0.11033	0.02075		0.11034	0.01998		0.11034	0.01792		0.11034	0.01916
0.11044	0.01761		0.11043	0.02087		0.11044	0.02032		0.11044	0.01796		0.11044	0.01936
0.11054	0.01734		0.11053	0.02105		0.11054	0.02032		0.11054	0.01801		0.11054	0.01926
0.11064	0.01726		0.11062	0.02125		0.11064	0.0204		0.11064	0.01783		0.11064	0.0193
0.11074	0.01727		0.11072	0.02106		0.11074	0.0201		0.11074	0.01799		0.11074	0.01913
0.11083	0.01817		0.11082	0.02114		0.11083	0.02029		0.11083	0.01806		0.11083	0.01919
0.11093	0.01732		0.11092	0.02113		0.11093	0.01992		0.11093	0.01797		0.11093	0.01934
0.11103	0.01713		0.11102	0.02102		0.11103	0.0208		0.11103	0.01813		0.11103	0.0193
0.11113	0.01811		0.11112	0.02101		0.11113	0.02053		0.11113	0.01825		0.11113	0.01927
0.11123	0.01751		0.11122	0.02132		0.11123	0.02074		0.11123	0.01819		0.11123	0.01946
0.11133	0.01756		0.11132	0.02144		0.11133	0.02097		0.11133	0.01808		0.11133	0.01965
0.11143	0.01749		0.11142	0.02147		0.11143	0.02051		0.11143	0.01821		0.11143	0.01966
0.11153	0.01774		0.11152	0.02153		0.11153	0.0209		0.11153	0.01806		0.11153	0.01963
0.11163	0.01806		0.11162	0.02134		0.11163	0.02118		0.11163	0.01817		0.11163	0.01975
0.11173	0.01778		0.11171	0.02167		0.11173	0.02101		0.11173	0.01833		0.11173	0.01972
0.11182	0.0178		0.11181	0.02144		0.11182	0.02098		0.11182	0.01849		0.11182	0.01976
0.11192	0.01833		0.11191	0.02168		0.11192	0.021		0.11192	0.01852		0.11192	0.01973
0.11202	0.01752		0.11201	0.02152		0.11202	0.02093		0.11202	0.0184		0.11202	0.01968
0.11212	0.01789		0.11211	0.02149		0.11212	0.02119		0.11212	0.01841		0.11212	0.01981
0.11222	0.01815		0.11221	0.02177		0.11222	0.02149		0.11222	0.01852		0.11222	0.01987
0.11232	0.01804		0.11231	0.02174		0.11232	0.02135		0.11232	0.01851		0.11232	0.02001
0.11242	0.01805		0.11241	0.02184		0.11242	0.02181		0.11242	0.01854		0.11242	0.01999
0.11252	0.01746		0.11251	0.02185		0.11252	0.02177		0.11252	0.01865		0.11252	0.02008
0.11262	0.01809		0.11261	0.02202		0.11262	0.02138		0.11262	0.01866		0.11262	0.02022
0.11272	0.01795		0.11271	0.02195		0.11272	0.02131		0.11272	0.01885		0.11272	0.02023
0.11282	0.01812		0.1128	0.02193		0.11282	0.02154		0.11282	0.01896		0.11282	0.02019
0.11292	0.0176		0.1129	0.02191		0.11292	0.02145		0.11292	0.01887		0.11292	0.02018
0.11301	0.01796		0.113	0.02209		0.11301	0.02156		0.11301	0.01881		0.11301	0.02029
0.11311	0.01797		0.1131	0.02222		0.11311	0.02184		0.11311	0.0188		0.11311	0.02032
0.11321	0.01802		0.1132	0.02232		0.11321	0.02157		0.11321	0.0189		0.11321	0.02036
0.11331	0.01845		0.1133	0.02217		0.11331	0.0217		0.11331	0.01907		0.11331	0.02038
0.11341	0.01803		0.1134	0.02243		0.11341	0.02179		0.11341	0.0191		0.11341	0.02041
0.11351	0.01827		0.1135	0.02231		0.11351	0.02229		0.11351	0.0193		0.11351	0.02045
0.11361	0.01864		0.1136	0.02241		0.11361	0.02241		0.11361	0.01931		0.11361	0.02063
0.11371	0.01869		0.1137	0.02238		0.11371	0.02237		0.11371	0.01915		0.11371	0.02066
0.11381	0.01853		0.1138	0.02254		0.11381	0.02205		0.11381	0.01928		0.11381	0.02063
0.11391	0.01829		0.11389	0.02248		0.11391	0.02242		0.11391	0.01941		0.11391	0.02075
0.11401	0.01929		0.11399	0.02262		0.11401	0.02239		0.11401	0.01935		0.11401	0.0208
0.1141	0.01884		0.11409	0.02264		0.1141	0.02226		0.1141	0.01951		0.1141	0.02091
0.1142	0.01864		0.11419	0.02264		0.1142	0.02298		0.1142	0.01935		0.1142	0.02078
0.1143	0.0186		0.11429	0.02279		0.1143	0.02282		0.1143	0.0192		0.1143	0.02087
0.1144	0.01893		0.11439	0.02267		0.1144	0.02276		0.1144	0.01927		0.1144	0.02099
0.1145	0.01912		0.11449	0.02289		0.1145	0.02301		0.1145	0.01947		0.1145	0.02078
0.1146	0.01874		0.11459	0.02304		0.1146	0.02255		0.1146	0.01955		0.1146	0.02077
0.1147	0.0195		0.11469	0.02275		0.1147	0.0232		0.1147	0.01974		0.1147	0.02097
0.1148	0.01858		0.11479	0.02302		0.1148	0.02334		0.1148	0.01977		0.1148	0.02116
0.1149	0.01895		0.11489	0.02315		0.1149	0.02272		0.1149	0.01955		0.1149	0.02122
0.115	0.01909		0.11498	0.02294		0.115	0.02304		0.115	0.01933		0.115	0.02118
0.1151	0.01933		0.11508	0.02314		0.1151	0.02311		0.1151	0.01954		0.1151	0.02132
0.11519	0.01876		0.11518	0.02323		0.11519	0.02337		0.11519	0.01972		0.11519	0.02136
0.11529	0.01934		0.11528	0.02306		0.11529	0.02337		0.11529	0.01971		0.11529	0.02123
0.11539	0.01952		0.11538	0.02325		0.11539	0.02353		0.11539	0.01978		0.11539	0.02123
0.11549	0.01984		0.11548	0.02344		0.11549	0.02312		0.11549	0.01986		0.11549	0.02138
0.11559	0.01929		0.11558	0.02344		0.11559	0.02391		0.11559	0.01992		0.11559	0.02155
0.11569	0.01955		0.11568	0.02332		0.11569	0.02338		0.11569	0.01978		0.11569	0.02163
0.11579	0.01913		0.11578	0.02354		0.11579	0.02374		0.11579	0.01996		0.11579	0.02149
0.11589	0.01952		0.11588	0.02378		0.11589	0.02378		0.11589	0.02002		0.11589	0.02156
0.11599	0.01945		0.11598	0.02348		0.11599	0.02411		0.11599	0.01998		0.11599	0.0215
0.11609	0.01911		0.11607	0.02348		0.11609	0.0239		0.11609	0.02007		0.11609	0.02143
0.11619	0.02001		0.11617	0.02338		0.11619	0.02369		0.11619	0.02016		0.11619	0.02158
0.11628	0.01984		0.11627	0.02378		0.11628	0.02345		0.11628	0.02013		0.11628	0.02176
0.11638	0.01979		0.11637	0.02362		0.11638	0.02363		0.11638	0.02014		0.11638	0.02188
0.11648	0.01966		0.11647	0.02385		0.11648	0.02384		0.11648	0.02015		0.11648	0.02193
0.11658	0.01967		0.11657	0.02373		0.11658	0.0245		0.11658	0.0203		0.11658	0.02187
0.11668	0.01954		0.11667	0.02361		0.11668	0.02408		0.11668	0.02046		0.11668	0.02185
0.11678	0.01975		0.11677	0.02393		0.11678	0.02439		0.11678	0.02028		0.11678	0.02205
0.11688	0.02031		0.11687	0.02417		0.11688	0.0241		0.11688	0.02034		0.11688	0.02197
0.11698	0.01992		0.11697	0.02383		0.11698	0.02468		0.11698	0.02028		0.11698	0.02196
0.11708	0.02024		0.11707	0.02408		0.11708	0.02431		0.11708	0.02032		0.11708	0.02209
0.11718	0.01998		0.11716	0.02384		0.11718	0.02476		0.11718	0.02043		0.11718	0.02195
0.11728	0.02024		0.11726	0.02397		0.11728	0.02452		0.11728	0.02025		0.11728	0.02198
0.11737	0.01994		0.11736	0.02402		0.11737	0.02502		0.11737	0.02035		0.11737	0.02217
0.11747	0.02032		0.11746	0.02396		0.11747	0.02487		0.11747	0.02053		0.11747	0.02218
0.11757	0.02049		0.11756	0.02421		0.11757	0.02463		0.11757	0.02073		0.11757	0.02228
0.11767	0.02031		0.11766	0.02423		0.11767	0.02508		0.11767	0.02085		0.11767	0.02234
0.11777	0.01949		0.11776	0.02412		0.11777	0.02479		0.11777	0.02064		0.11777	0.02244
0.11787	0.02016		0.11786	0.02424		0.11787	0.02494		0.11787	0.02048		0.11787	0.02238
0.11797	0.0199		0.11796	0.02442		0.11797	0.02507		0.11797	0.0206		0.11797	0.02235
0.11807	0.02055		0.11806	0.02438		0.11807	0.02553		0.11807	0.02078		0.11807	0.02249
0.11817	0.02069		0.11816	0.02441		0.11817	0.02546		0.11817	0.02077		0.11817	0.02263
0.11827	0.02072		0.11826	0.02463		0.11827	0.02537		0.11827	0.02085		0.11827	0.02275
0.11837	0.02066		0.11836	0.02438		0.11837	0.0257		0.11837	0.02099		0.11837	0.02264
0.11847	0.0206		0.11846	0.02478		0.11847	0.02562		0.11847	0.0209		0.11847	0.02277
0.11856	0.02023		0.11855	0.02459		0.11856	0.02525		0.11856	0.02071		0.11856	0.02283
0.11866	0.02094		0.11865	0.02468		0.11866	0.02589		0.11866	0.02075		0.11866	0.0228
0.11876	0.02061		0.11875	0.02466		0.11876	0.02602		0.11876	0.02096		0.11876	0.02284
0.11886	0.02055		0.11885	0.0247		0.11886	0.02543		0.11886	0.0211		0.11886	0.02294
0.11896	0.02057		0.11895	0.02486		0.11896	0.02569		0.11896	0.02108		0.11896	0.02294
0.11906	0.0206		0.11905	0.02468		0.11906	0.02584		0.11906	0.02124		0.11906	0.02305
0.11916	0.02069		0.11915	0.02488		0.11916	0.02626		0.11916	0.02138		0.11916	0.02309
0.11926	0.02069		0.11925	0.02512		0.11926	0.0263		0.11926	0.02124		0.11926	0.02313
0.11936	0.02074		0.11935	0.02491		0.11936	0.02646		0.11936	0.02129		0.11936	0.02322
0.11946	0.02057		0.11944	0.02486		0.11946	0.02656		0.11946	0.0211		0.11946	0.02316
0.11955	0.02092		0.11954	0.02501		0.11955	0.02676		0.11955	0.0212		0.11955	0.02334
0.11965	0.02073		0.11964	0.02514		0.11965	0.0264		0.11965	0.02135		0.11965	0.02349
0.11975	0.02114		0.11974	0.02511		0.11975	0.02708		0.11975	0.02133		0.11975	0.02332
0.11985	0.02108		0.11984	0.02542		0.11985	0.02654		0.11985	0.02124		0.11985	0.02329
0.11995	0.02127		0.11994	0.02534		0.11995	0.02643		0.11995	0.02143		0.11995	0.02348
0.12005	0.02142		0.12004	0.02534		0.12005	0.02733		0.12005	0.02163		0.12005	0.0236
0.12015	0.02153		0.12014	0.02533		0.12015	0.02727		0.12015	0.02177		0.12015	0.02343
0.12025	0.02141		0.12024	0.0254		0.12025	0.0266		0.12025	0.02162		0.12025	0.02355
0.12035	0.02141		0.12034	0.0253		0.12035	0.02683		0.12035	0.02173		0.12035	0.02367
0.12045	0.02146		0.12044	0.02555		0.12045	0.02719		0.12045	0.02187		0.12045	0.02357
0.12055	0.02158		0.12054	0.02567		0.12055	0.02659		0.12055	0.02173		0.12055	0.02363
0.12065	0.02165		0.12064	0.02548		0.12065	0.02748		0.12065	0.02186		0.12065	0.0238
0.12074	0.02187		0.12074	0.02581		0.12074	0.0275		0.12074	0.02175		0.12074	0.02391
0.12084	0.02202		0.12083	0.02581		0.12084	0.0275		0.12084	0.02175		0.12084	0.02384
0.12094	0.02182		0.12094	0.02564		0.12094	0.02736		0.12094	0.02187		0.12094	0.02389
0.12104	0.02164		0.12104	0.02575		0.12104	0.02747		0.12104	0.02192		0.12104	0.02407
0.12114	0.0217		0.12114	0.02596		0.12114	0.02738		0.12114	0.02209		0.12114	0.02426
0.12124	0.0222		0.12123	0.02584		0.12124	0.02719		0.12124	0.02209		0.12124	0.02406
0.12134	0.02215		0.12133	0.02567		0.12134	0.02776		0.12134	0.02211		0.12134	0.02395
0.12144	0.02187		0.12143	0.02589		0.12144	0.02786		0.12144	0.0223		0.12144	0.02388
0.12154	0.0221		0.12153	0.02607		0.12154	0.02783		0.12154	0.02229		0.12154	0.024
0.12164	0.02232		0.12163	0.02619		0.12164	0.02826		0.12164	0.02237		0.12164	0.02421
0.12174	0.02272		0.12173	0.02608		0.12174	0.02741		0.12174	0.02222		0.12174	0.02413
0.12183	0.02248		0.12182	0.02621		0.12183	0.02789		0.12183	0.02233		0.12183	0.02422
0.12193	0.02205		0.12192	0.02648		0.12193	0.0281		0.12193	0.02244		0.12193	0.02427
0.12203	0.02258		0.12203	0.02646		0.12203	0.02809		0.12203	0.02244		0.12203	0.02415
0.12213	0.02253		0.12212	0.02624		0.12213	0.02821		0.12213	0.02248		0.12213	0.02419
0.12223	0.0224		0.12222	0.02646		0.12223	0.0288		0.12223	0.0225		0.12223	0.02439
0.12233	0.02249		0.12232	0.0264		0.12233	0.02802		0.12233	0.02254		0.12233	0.02457
0.12243	0.02331		0.12242	0.02657		0.12243	0.02842		0.12243	0.02257		0.12243	0.02454
0.12253	0.02292		0.12252	0.02658		0.12253	0.02818		0.12253	0.02274		0.12253	0.02434
0.12263	0.02263		0.12262	0.02671		0.12263	0.02842		0.12263	0.02284		0.12263	0.02447
0.12273	0.023		0.12272	0.02671		0.12273	0.02886		0.12273	0.02276		0.12273	0.02447
0.12283	0.02276		0.12282	0.02688		0.12283	0.02909		0.12283	0.02285		0.12283	0.02433
0.12292	0.02271		0.12292	0.02691		0.12292	0.02914		0.12292	0.02297		0.12292	0.02446
0.12302	0.0232		0.12302	0.02692		0.12302	0.02857		0.12302	0.02301		0.12302	0.02447
0.12313	0.02361		0.12312	0.02697		0.12313	0.02857		0.12313	0.02306		0.12313	0.02453
0.12322	0.02323		0.12322	0.02694		0.12322	0.02901		0.12322	0.0229		0.12322	0.02469
0.12332	0.02285		0.12332	0.02708		0.12332	0.0289		0.12332	0.0231		0.12332	0.02467
0.12343	0.02295		0.12341	0.02709		0.12343	0.02892		0.12343	0.02313		0.12343	0.02466
0.12353	0.02391		0.12351	0.02708		0.12353	0.02901		0.12353	0.02292		0.12353	0.0248
0.12362	0.02344		0.12361	0.02725		0.12362	0.02958		0.12362	0.02295		0.12362	0.02489
0.12372	0.02335		0.12371	0.0272		0.12372	0.02951		0.12372	0.02315		0.12372	0.02489
0.12382	0.02337		0.12381	0.02709		0.12382	0.02917		0.12382	0.02334		0.12382	0.02504
0.12392	0.02351		0.12391	0.02727		0.12392	0.02964		0.12392	0.02345		0.12392	0.02503
0.12401	0.02349		0.12401	0.02734		0.12401	0.02947		0.12401	0.02338		0.12401	0.02489
0.12412	0.0242		0.12411	0.02743		0.12412	0.02946		0.12412	0.02347		0.12412	0.0251
0.12421	0.02345		0.12421	0.02758		0.12421	0.02995		0.12421	0.02364		0.12421	0.02526
0.12431	0.02301		0.12431	0.0276		0.12431	0.02965		0.12431	0.02349		0.12431	0.02509
0.12441	0.02343		0.12441	0.02759		0.12441	0.03038		0.12441	0.02338		0.12441	0.02518
0.12452	0.02373		0.1245	0.02762		0.12452	0.03009		0.12452	0.0235		0.12452	0.02517
0.12461	0.02421		0.1246	0.02762		0.12461	0.03		0.12461	0.02366		0.12461	0.02526
0.12471	0.02419		0.1247	0.02778		0.12471	0.02964		0.12471	0.02384		0.12471	0.0253
0.12481	0.02434		0.1248	0.02774		0.12481	0.0301		0.12481	0.02385		0.12481	0.02522
0.12491	0.02432		0.1249	0.02781		0.12491	0.02991		0.12491	0.02374		0.12491	0.02539
0.12501	0.02413		0.125	0.02812		0.12501	0.03015		0.12501	0.0238		0.12501	0.02557
0.1251	0.02461		0.1251	0.02798		0.1251	0.03016		0.1251	0.02374		0.1251	0.02549
0.12521	0.02422		0.1252	0.02812		0.12521	0.03016		0.12521	0.02367		0.12521	0.02538
0.12531	0.02455		0.1253	0.02801		0.12531	0.03096		0.12531	0.02378		0.12531	0.02547
0.12541	0.02444		0.1254	0.02815		0.12541	0.0306		0.12541	0.02398		0.12541	0.0256
0.12551	0.02476		0.1255	0.02822		0.12551	0.03082		0.12551	0.02412		0.12551	0.02561
0.12561	0.02457		0.1256	0.02817		0.12561	0.03052		0.12561	0.02418		0.12561	0.02579
0.12571	0.02413		0.12569	0.02839		0.12571	0.03076		0.12571	0.02423		0.12571	0.02589
0.12581	0.02493		0.12579	0.02811		0.12581	0.03093		0.12581	0.02406		0.12581	0.02585
0.1259	0.02475		0.12589	0.02823		0.1259	0.0312		0.1259	0.02421		0.1259	0.02584
0.126	0.02524		0.12599	0.02852		0.126	0.03142		0.126	0.0244		0.126	0.02589
0.1261	0.0248		0.12609	0.0286		0.1261	0.03089		0.1261	0.02421		0.1261	0.02584
0.1262	0.02483		0.12619	0.02871		0.1262	0.03111		0.1262	0.02427		0.1262	0.02603
0.1263	0.02481		0.12629	0.02854		0.1263	0.0316		0.1263	0.02438		0.1263	0.02617
0.12639	0.0251		0.12639	0.02866		0.12639	0.03134		0.12639	0.02424		0.12639	0.02604
0.12649	0.02533		0.12649	0.02883		0.12649	0.03135		0.12649	0.02425		0.12649	0.02613
0.1266	0.02485		0.12659	0.02866		0.1266	0.03197		0.1266	0.02444		0.1266	0.02632
0.1267	0.02495		0.12668	0.02886		0.1267	0.0313		0.1267	0.02449		0.1267	0.02629
0.12679	0.02547		0.12678	0.02881		0.12679	0.03172		0.12679	0.02457		0.12679	0.02617
0.12689	0.02531		0.12688	0.02897		0.12689	0.03166		0.12689	0.02461		0.12689	0.0263
0.12699	0.02511		0.12698	0.02897		0.12699	0.03229		0.12699	0.02476		0.12699	0.02648
0.12709	0.02533		0.12708	0.02887		0.12709	0.03149		0.12709	0.02472		0.12709	0.02635
0.12719	0.0256		0.12718	0.02892		0.12719	0.03195		0.12719	0.02469		0.12719	0.02619
0.12729	0.02593		0.12728	0.02882		0.12729	0.03198		0.12729	0.02471		0.12729	0.02635
0.12739	0.02547		0.12738	0.02904		0.12739	0.03195		0.12739	0.02488		0.12739	0.02652
0.12749	0.02615		0.12748	0.02927		0.12749	0.03202		0.12749	0.02502		0.12749	0.02667
0.12759	0.02588		0.12758	0.02919		0.12759	0.03249		0.12759	0.02514		0.12759	0.02663
0.12769	0.02578		0.12768	0.02957		0.12769	0.03219		0.12769	0.02499		0.12769	0.02669
0.12779	0.02618		0.12778	0.02931		0.12779	0.0323		0.12779	0.02513		0.12779	0.02687
0.12789	0.02538		0.12787	0.02923		0.12789	0.03284		0.12789	0.02522		0.12789	0.027
0.12798	0.02591		0.12797	0.02933		0.12798	0.03263		0.12798	0.02516		0.12798	0.0269
0.12808	0.02589		0.12807	0.02947		0.12808	0.03266		0.12808	0.02523		0.12808	0.02681
0.12818	0.02632		0.12817	0.02966		0.12818	0.03256		0.12818	0.02528		0.12818	0.02699
0.12828	0.02624		0.12827	0.0296		0.12828	0.03228		0.12828	0.02536		0.12828	0.02695
0.12838	0.02645		0.12837	0.02982		0.12838	0.03292		0.12838	0.02537		0.12838	0.0271
0.12848	0.02581		0.12847	0.02962		0.12848	0.0332		0.12848	0.02548		0.12848	0.02715
0.12858	0.02602		0.12857	0.02971		0.12858	0.03297		0.12858	0.0255		0.12858	0.02724
0.12868	0.02605		0.12867	0.02984		0.12868	0.03277		0.12868	0.02559		0.12868	0.02732
0.12878	0.02679		0.12877	0.03001		0.12878	0.03286		0.12878	0.0256		0.12878	0.02743
0.12887	0.02653		0.12887	0.02992		0.12887	0.03354		0.12887	0.02561		0.12887	0.02745
0.12898	0.02674		0.12896	0.03015		0.12898	0.03315		0.12898	0.02579		0.12898	0.02751
0.12907	0.02691		0.12906	0.02998		0.12907	0.03357		0.12907	0.02594		0.12907	0.02751
0.12917	0.02637		0.12916	0.02997		0.12917	0.03323		0.12917	0.02575		0.12917	0.02762
0.12927	0.02709		0.12926	0.03027		0.12927	0.03313		0.12927	0.02569		0.12927	0.02762
0.12937	0.0263		0.12936	0.03012		0.12937	0.03359		0.12937	0.02589		0.12937	0.02773
0.12947	0.02727		0.12946	0.03		0.12947	0.03349		0.12947	0.02603		0.12947	0.02776
0.12957	0.02685		0.12956	0.03017		0.12957	0.03406		0.12957	0.02593		0.12957	0.02765
0.12967	0.02753		0.12966	0.03032		0.12967	0.03387		0.12967	0.02592		0.12967	0.02776
0.12977	0.02777		0.12976	0.03014		0.12977	0.03351		0.12977	0.02608		0.12977	0.02787
0.12987	0.02737		0.12986	0.03024		0.12987	0.0339		0.12987	0.02612		0.12987	0.02797
0.12997	0.02777		0.12996	0.0304		0.12997	0.03397		0.12997	0.02598		0.12997	0.02811
0.13007	0.02739		0.13005	0.03059		0.13007	0.03387		0.13007	0.02615		0.13007	0.02815
0.13016	0.02711		0.13015	0.03069		0.13016	0.03403		0.13016	0.02632		0.13016	0.02816
0.13026	0.02804		0.13025	0.0306		0.13026	0.03429		0.13026	0.02639		0.13026	0.02817
0.13036	0.02776		0.13035	0.03052		0.13036	0.03385		0.13036	0.0263		0.13036	0.02829
0.13046	0.02756		0.13045	0.03081		0.13046	0.03426		0.13046	0.02638		0.13046	0.02831
0.13056	0.02757		0.13055	0.031		0.13056	0.03405		0.13056	0.02657		0.13056	0.02837
0.13066	0.02781		0.13065	0.03098		0.13066	0.03439		0.13066	0.02676		0.13066	0.02857
0.13076	0.02785		0.13075	0.03075		0.13076	0.03415		0.13076	0.02661		0.13076	0.02862
0.13086	0.02835		0.13085	0.03091		0.13086	0.03405		0.13086	0.02644		0.13086	0.02859
0.13096	0.02807		0.13095	0.03091		0.13096	0.03444		0.13096	0.0264		0.13096	0.02864
0.13106	0.02841		0.13105	0.03094		0.13106	0.03497		0.13106	0.0264		0.13106	0.02863
0.13116	0.02815		0.13114	0.03122		0.13116	0.03455		0.13116	0.02662		0.13116	0.02875
0.13125	0.02778		0.13124	0.03115		0.13125	0.03459		0.13125	0.02674		0.13125	0.02875
0.13135	0.0285		0.13134	0.03117		0.13135	0.0344		0.13135	0.02661		0.13135	0.02888
0.13145	0.02858		0.13144	0.03128		0.13145	0.03511		0.13145	0.0268		0.13145	0.02885
0.13155	0.02809		0.13154	0.03125		0.13155	0.0354		0.13155	0.02677		0.13155	0.02869
0.13165	0.02836		0.13164	0.03139		0.13165	0.03508		0.13165	0.02664		0.13165	0.02883
0.13175	0.02853		0.13174	0.03158		0.13175	0.03563		0.13175	0.02672		0.13175	0.02902
0.13185	0.0289		0.13184	0.03129		0.13185	0.03546		0.13185	0.02692		0.13185	0.02915
0.13195	0.02868		0.13194	0.03146		0.13195	0.03545		0.13195	0.02711		0.13195	0.02926
0.13205	0.02869		0.13204	0.03164		0.13205	0.03557		0.13205	0.02713		0.13205	0.02916
0.13215	0.0284		0.13214	0.03143		0.13215	0.03559		0.13215	0.02692		0.13215	0.0292
0.13225	0.02839		0.13223	0.03155		0.13225	0.03577		0.13225	0.02696		0.13225	0.02935
0.13234	0.02842		0.13233	0.03178		0.13234	0.03541		0.13234	0.02709		0.13234	0.02929
0.13244	0.02883		0.13243	0.03182		0.13244	0.03609		0.13244	0.0269		0.13244	0.02934
0.13254	0.02923		0.13253	0.03163		0.13254	0.03551		0.13254	0.02694		0.13254	0.02941
0.13264	0.02886		0.13263	0.0318		0.13264	0.0362		0.13264	0.02704		0.13264	0.02949
0.13274	0.02898		0.13273	0.03187		0.13274	0.03615		0.13274	0.02699		0.13274	0.02955
0.13284	0.02938		0.13283	0.03188		0.13284	0.03591		0.13284	0.02714		0.13284	0.02945
0.13294	0.02907		0.13293	0.03214		0.13294	0.03629		0.13294	0.02727		0.13294	0.02948
0.13304	0.02956		0.13303	0.03191		0.13304	0.03672		0.13304	0.02722		0.13304	0.02943
0.13314	0.029		0.13313	0.03204		0.13314	0.0365		0.13314	0.02723		0.13314	0.02961
0.13324	0.02961		0.13323	0.0319		0.13324	0.03638		0.13324	0.02738		0.13324	0.02978
0.13334	0.02991		0.13332	0.03217		0.13334	0.03677		0.13334	0.02748		0.13334	0.0298
0.13344	0.02949		0.13342	0.03244		0.13344	0.03679		0.13344	0.02747		0.13344	0.02993
0.13353	0.03018		0.13352	0.03245		0.13353	0.03675		0.13353	0.02759		0.13353	0.03014
0.13363	0.02954		0.13362	0.03206		0.13363	0.03688		0.13363	0.0277		0.13363	0.02999
0.13373	0.0299		0.13372	0.03232		0.13373	0.03676		0.13373	0.02751		0.13373	0.02985
0.13383	0.02941		0.13382	0.03249		0.13383	0.03692		0.13383	0.0276		0.13383	0.02989
0.13393	0.03021		0.13392	0.03269		0.13393	0.03667		0.13393	0.02782		0.13393	0.03003
0.13403	0.02988		0.13402	0.03254		0.13403	0.03716		0.13403	0.02781		0.13403	0.03019
0.13413	0.02985		0.13412	0.0324		0.13413	0.03718		0.13413	0.02772		0.13413	0.03021
0.13423	0.03041		0.13422	0.03274		0.13423	0.03659		0.13423	0.02779		0.13423	0.03034
0.13433	0.0302		0.13432	0.03268		0.13433	0.03774		0.13433	0.0278		0.13433	0.03033
0.13443	0.03055		0.13441	0.0326		0.13443	0.03753		0.13443	0.02791		0.13443	0.03025
0.13453	0.03054		0.13451	0.0328		0.13453	0.03706		0.13453	0.02793		0.13453	0.03036
0.13462	0.03062		0.13461	0.03288		0.13462	0.03678		0.13462	0.02783		0.13462	0.03051
0.13472	0.03105		0.13471	0.03277		0.13472	0.03733		0.13472	0.02801		0.13472	0.03056
0.13482	0.03053		0.13481	0.03301		0.13482	0.03769		0.13482	0.0282		0.13482	0.03061
0.13492	0.03092		0.13491	0.03287		0.13492	0.03765		0.13492	0.02819		0.13492	0.03072
0.13502	0.0304		0.13501	0.03298		0.13502	0.03773		0.13502	0.02804		0.13502	0.03058
0.13512	0.031		0.13511	0.03314		0.13512	0.03714		0.13512	0.02805		0.13512	0.03064
0.13522	0.03124		0.13521	0.03299		0.13522	0.03781		0.13522	0.0282		0.13522	0.03083
0.13532	0.03057		0.13531	0.03291		0.13532	0.0376		0.13532	0.0283		0.13532	0.03076
0.13542	0.03084		0.13541	0.03332		0.13542	0.03772		0.13542	0.02834		0.13542	0.03063
0.13552	0.03074		0.1355	0.03324		0.13552	0.03739		0.13552	0.02854		0.13552	0.03072
0.13562	0.03101		0.1356	0.03314		0.13562	0.03786		0.13562	0.02857		0.13562	0.03087
0.13571	0.03125		0.1357	0.03337		0.13571	0.03776		0.13571	0.02853		0.13571	0.03082
0.13581	0.03208		0.1358	0.03357		0.13581	0.03801		0.13581	0.02853		0.13581	0.0308
0.13591	0.03129		0.1359	0.03344		0.13591	0.0379		0.13591	0.02859		0.13591	0.03094
0.13601	0.03203		0.136	0.03336		0.13601	0.03777		0.13601	0.02852		0.13601	0.0311
0.13611	0.03196		0.1361	0.0332		0.13611	0.0385		0.13611	0.02871		0.13611	0.03125
0.13621	0.032		0.1362	0.0335		0.13621	0.03843		0.13621	0.02886		0.13621	0.03125
0.13631	0.03188		0.1363	0.03396		0.13631	0.03874		0.13631	0.0288		0.13631	0.03115
0.13641	0.03222		0.1364	0.0337		0.13641	0.03821		0.13641	0.02877		0.13641	0.03129
0.13651	0.03215		0.1365	0.03371		0.13651	0.03844		0.13651	0.02898		0.13651	0.03147
0.13661	0.03203		0.13659	0.03383		0.13661	0.03905		0.13661	0.02907		0.13661	0.03162
0.13671	0.03183		0.13669	0.03393		0.13671	0.03877		0.13671	0.02895		0.13671	0.03154
0.1368	0.03259		0.13679	0.03399		0.1368	0.03887		0.1368	0.02894		0.1368	0.03137
0.1369	0.03218		0.13689	0.03415		0.1369	0.03893		0.1369	0.02909		0.1369	0.03152
0.137	0.03252		0.13699	0.03409		0.137	0.03896		0.137	0.02921		0.137	0.03154
0.1371	0.03216		0.13709	0.03395		0.1371	0.03903		0.1371	0.02907		0.1371	0.03164
0.1372	0.03223		0.13719	0.03407		0.1372	0.03904		0.1372	0.02891		0.1372	0.03183
0.1373	0.03281		0.13729	0.03402		0.1373	0.03873		0.1373	0.02909		0.1373	0.03178
0.1374	0.03217		0.13739	0.03426		0.1374	0.03898		0.1374	0.02927		0.1374	0.03183
0.1375	0.03248		0.13749	0.03417		0.1375	0.03919		0.1375	0.02942		0.1375	0.03189
0.1376	0.0329		0.13759	0.03449		0.1376	0.0395		0.1376	0.02944		0.1376	0.03196
0.1377	0.03296		0.13769	0.03455		0.1377	0.03916		0.1377	0.02943		0.1377	0.03211
0.1378	0.03316		0.13779	0.03446		0.1378	0.03943		0.1378	0.02959		0.1378	0.03213
0.13789	0.03259		0.13789	0.03469		0.13789	0.04011		0.13789	0.02978		0.13789	0.03193
0.13799	0.03274		0.13798	0.03456		0.13799	0.03959		0.13799	0.0298		0.13799	0.03206
0.13809	0.03316		0.13808	0.03459		0.13809	0.04031		0.13809	0.02962		0.13809	0.03222
0.13819	0.03311		0.13819	0.03496		0.13819	0.04004		0.13819	0.02967		0.13819	0.03216
0.13829	0.03267		0.13829	0.03493		0.13829	0.03996		0.13829	0.02978		0.13829	0.03212
0.13839	0.03319		0.13839	0.03481		0.13839	0.04047		0.13839	0.02979		0.13839	0.03227
0.13849	0.03314		0.13848	0.03492		0.13849	0.04071		0.13849	0.02992		0.13849	0.03243
0.13859	0.03375		0.13858	0.03501		0.13859	0.03974		0.13859	0.02998		0.13859	0.03239
0.13869	0.03338		0.13868	0.03507		0.13869	0.04027		0.13869	0.03008		0.13869	0.03231
0.13879	0.03403		0.13878	0.03495		0.13879	0.04021		0.13879	0.03015		0.13879	0.03245
0.13889	0.03303		0.13888	0.03514		0.13889	0.04015		0.13889	0.03028		0.13889	0.03251
0.13898	0.03346		0.13898	0.03514		0.13898	0.04026		0.13898	0.03031		0.13898	0.03261
0.13908	0.03427		0.13907	0.03537		0.13908	0.0402		0.13908	0.03035		0.13908	0.03277
0.13918	0.03338		0.13917	0.03537		0.13918	0.04058		0.13918	0.03035		0.13918	0.03259
0.13928	0.03366		0.13928	0.03531		0.13928	0.04076		0.13928	0.03045		0.13928	0.03266
0.13938	0.03391		0.13938	0.03547		0.13938	0.0405		0.13938	0.0305		0.13938	0.03257
0.13948	0.03463		0.13947	0.03537		0.13948	0.04078		0.13948	0.0305		0.13948	0.03269
0.13958	0.03385		0.13957	0.0356		0.13958	0.04082		0.13958	0.03067		0.13958	0.03288
0.13968	0.03421		0.13967	0.03539		0.13968	0.04102		0.13968	0.03064		0.13968	0.03307
0.13978	0.03381		0.13977	0.03571		0.13978	0.04086		0.13978	0.03051		0.13978	0.03307
0.13988	0.03391		0.13987	0.03549		0.13988	0.041		0.13988	0.03066		0.13988	0.03286
0.13998	0.03403		0.13997	0.03572		0.13998	0.04114		0.13998	0.03077		0.13998	0.03274
0.14007	0.03429		0.14007	0.03557		0.14007	0.04145		0.14007	0.03087		0.14007	0.03293
0.14017	0.03459		0.14017	0.03584		0.14017	0.04134		0.14017	0.03102		0.14017	0.03309
0.14027	0.03506		0.14027	0.03587		0.14027	0.04173		0.14027	0.03108		0.14027	0.03326
0.14037	0.03517		0.14037	0.03593		0.14037	0.04183		0.14037	0.03108		0.14037	0.03327
0.14047	0.03432		0.14047	0.03575		0.14047	0.04148		0.14047	0.0311		0.14047	0.03312
0.14057	0.03437		0.14056	0.03595		0.14057	0.04196		0.14057	0.03116		0.14057	0.03315
0.14067	0.03463		0.14066	0.0361		0.14067	0.04214		0.14067	0.03128		0.14067	0.03336
0.14077	0.03456		0.14076	0.03614		0.14077	0.04227		0.14077	0.03127		0.14077	0.03333
0.14087	0.03496		0.14086	0.03625		0.14087	0.04217		0.14087	0.0314		0.14087	0.03328
0.14097	0.0347		0.14096	0.03632		0.14097	0.04223		0.14097	0.0316		0.14097	0.03345
0.14107	0.03475		0.14106	0.0364		0.14107	0.0424		0.14107	0.03156		0.14107	0.03353
0.14117	0.03548		0.14116	0.03646		0.14117	0.04215		0.14117	0.03159		0.14117	0.03346
0.14126	0.03552		0.14126	0.03637		0.14126	0.04188		0.14126	0.03161		0.14126	0.03364
0.14136	0.03565		0.14136	0.03636		0.14136	0.04202		0.14136	0.03161		0.14136	0.03355
0.14146	0.03499		0.14146	0.03642		0.14146	0.0421		0.14146	0.03174		0.14146	0.03363
0.14156	0.03566		0.14156	0.03672		0.14156	0.04275		0.14156	0.03175		0.14156	0.03378
0.14166	0.03516		0.14166	0.03655		0.14166	0.04238		0.14166	0.03184		0.14166	0.03367
0.14176	0.03529		0.14175	0.03669		0.14176	0.04267		0.14176	0.03192		0.14176	0.03357
0.14186	0.03522		0.14185	0.03684		0.14186	0.04276		0.14186	0.03172		0.14186	0.03377
0.14196	0.03611		0.14195	0.03662		0.14196	0.04313		0.14196	0.03175		0.14196	0.03398
0.14206	0.03567		0.14205	0.03677		0.14206	0.04227		0.14206	0.03193		0.14206	0.03389
0.14216	0.03634		0.14215	0.03698		0.14216	0.04295		0.14216	0.03213		0.14216	0.03384
0.14226	0.03604		0.14225	0.03721		0.14226	0.04289		0.14226	0.03222		0.14226	0.03402
0.14235	0.03618		0.14235	0.03696		0.14235	0.043		0.14235	0.03232		0.14235	0.03419
0.14245	0.03613		0.14244	0.03698		0.14245	0.04322		0.14245	0.03216		0.14245	0.03415
0.14255	0.03578		0.14255	0.03687		0.14255	0.0431		0.14255	0.03226		0.14255	0.03404
0.14265	0.03621		0.14265	0.03696		0.14265	0.04315		0.14265	0.03242		0.14265	0.0339
0.14275	0.03624		0.14274	0.03732		0.14275	0.04286		0.14275	0.03235		0.14275	0.03401
0.14285	0.03639		0.14284	0.03734		0.14285	0.04315		0.14285	0.03238		0.14285	0.03421
0.14295	0.03656		0.14294	0.03719		0.14295	0.04372		0.14295	0.03248		0.14295	0.03442
0.14305	0.03629		0.14304	0.03738		0.14305	0.04354		0.14305	0.03252		0.14305	0.03464
0.14315	0.03628		0.14314	0.0375		0.14315	0.04365		0.14315	0.03262		0.14315	0.03445
0.14325	0.03701		0.14324	0.0376		0.14325	0.04372		0.14325	0.03257		0.14325	0.03438
0.14335	0.03666		0.14334	0.03765		0.14335	0.04363		0.14335	0.03254		0.14335	0.03449
0.14344	0.0365		0.14344	0.03765		0.14344	0.04389		0.14344	0.03249		0.14344	0.03461
0.14354	0.03732		0.14354	0.03765		0.14354	0.04377		0.14354	0.03257		0.14354	0.03469
0.14364	0.03672		0.14364	0.03769		0.14364	0.04382		0.14364	0.03275		0.14364	0.03482
0.14374	0.03693		0.14374	0.03791		0.14374	0.04422		0.14374	0.03293		0.14374	0.03473
0.14384	0.03735		0.14383	0.0379		0.14384	0.04457		0.14384	0.03288		0.14384	0.03466
0.14394	0.03717		0.14393	0.03778		0.14394	0.04398		0.14394	0.03307		0.14394	0.03473
0.14404	0.03719		0.14403	0.03801		0.14404	0.04439		0.14404	0.03328		0.14404	0.03479
0.14414	0.03763		0.14413	0.03788		0.14414	0.04491		0.14414	0.03312		0.14414	0.03493
0.14424	0.03714		0.14423	0.03798		0.14424	0.0448		0.14424	0.03297		0.14424	0.03491
0.14434	0.03754		0.14433	0.03815		0.14434	0.04477		0.14434	0.03298		0.14434	0.03511
0.14444	0.03751		0.14443	0.03816		0.14444	0.04497		0.14444	0.03311		0.14444	0.03523
0.14454	0.03761		0.14453	0.0384		0.14454	0.04477		0.14454	0.03327		0.14454	0.03515
0.14464	0.03802		0.14463	0.03853		0.14464	0.04479		0.14464	0.03338		0.14464	0.03531
0.14474	0.03763		0.14473	0.03845		0.14474	0.04502		0.14474	0.0334		0.14474	0.0353
0.14483	0.03832		0.14483	0.03831		0.14483	0.04496		0.14483	0.03359		0.14483	0.03528
0.14494	0.03774		0.14493	0.03837		0.14494	0.04473		0.14494	0.03341		0.14494	0.03546
0.14504	0.03836		0.14502	0.03872		0.14504	0.04502		0.14504	0.03343		0.14504	0.03566
0.14514	0.03793		0.14512	0.03871		0.14514	0.045		0.14514	0.03356		0.14514	0.0356
0.14523	0.03787		0.14522	0.03882		0.14523	0.04537		0.14523	0.03371		0.14523	0.03554
0.14533	0.03881		0.14532	0.03875		0.14533	0.04506		0.14533	0.03374		0.14533	0.03565
0.14543	0.03808		0.14542	0.03879		0.14543	0.0454		0.14543	0.03379		0.14543	0.03574
0.14553	0.0382		0.14552	0.0391		0.14553	0.04534		0.14553	0.03392		0.14553	0.03568
0.14563	0.03812		0.14562	0.03893		0.14563	0.04464		0.14563	0.03376		0.14563	0.03577
0.14573	0.03857		0.14572	0.03907		0.14573	0.04528		0.14573	0.03378		0.14573	0.03584
0.14583	0.03831		0.14582	0.03923		0.14583	0.04475		0.14583	0.03398		0.14583	0.03598
0.14593	0.03838		0.14592	0.03922		0.14593	0.04476		0.14593	0.03402		0.14593	0.03608
0.14603	0.03872		0.14602	0.03928		0.14603	0.04502		0.14603	0.03388		0.14603	0.03603
0.14613	0.0388		0.14611	0.03917		0.14613	0.04541		0.14613	0.03383		0.14613	0.03615
0.14622	0.03907		0.14621	0.03932		0.14622	0.04501		0.14622	0.03399		0.14622	0.03609
0.14632	0.03863		0.14631	0.03947		0.14632	0.04554		0.14632	0.03414		0.14632	0.03624
0.14642	0.03946		0.14641	0.03927		0.14642	0.04529		0.14642	0.03398		0.14642	0.0362
0.14652	0.03943		0.14651	0.03938		0.14652	0.04568		0.14652	0.03404		0.14652	0.03617
0.14662	0.03884		0.14661	0.03939		0.14662	0.04535		0.14662	0.03418		0.14662	0.03637
0.14672	0.03928		0.14671	0.03963		0.14672	0.04552		0.14672	0.03435		0.14672	0.03629
0.14682	0.03913		0.14681	0.03963		0.14682	0.04569		0.14682	0.0345		0.14682	0.03628
0.14692	0.03884		0.14691	0.03964		0.14692	0.04588		0.14692	0.03451		0.14692	0.0364
0.14701	0.03964		0.14701	0.03972		0.14701	0.04596		0.14701	0.03441		0.14701	0.0363
0.14712	0.03949		0.14711	0.03988		0.14712	0.04592		0.14712	0.03449		0.14712	0.03649
0.14722	0.04021		0.14721	0.03987		0.14722	0.04638		0.14722	0.03469		0.14722	0.03658
0.14732	0.03973		0.1473	0.03988		0.14732	0.04578		0.14732	0.03486		0.14732	0.03665
0.14741	0.03928		0.1474	0.03987		0.14741	0.04579		0.14741	0.03489		0.14741	0.03648
0.14751	0.0395		0.1475	0.04013		0.14751	0.04592		0.14751	0.03473		0.14751	0.03661
0.14761	0.04032		0.1476	0.04004		0.14761	0.04609		0.14761	0.0347		0.14761	0.03677
0.14771	0.03978		0.1477	0.0402		0.14771	0.04628		0.14771	0.03481		0.14771	0.03685
0.14781	0.0399		0.1478	0.04035		0.14781	0.0461		0.14781	0.03483		0.14781	0.03696
0.14791	0.04025		0.1479	0.04003		0.14791	0.04634		0.14791	0.03497		0.14791	0.03705
0.14801	0.03994		0.148	0.04037		0.14801	0.04659		0.14801	0.03515		0.14801	0.03715
0.14811	0.03975		0.1481	0.04062		0.14811	0.04663		0.14811	0.03509		0.14811	0.03715
0.14821	0.04023		0.1482	0.04034		0.14821	0.04684		0.14821	0.03514		0.14821	0.03709
0.14831	0.04015		0.1483	0.04043		0.14831	0.04655		0.14831	0.03522		0.14831	0.03714
0.1484	0.04044		0.14839	0.04074		0.1484	0.04677		0.1484	0.03526		0.1484	0.03732
0.1485	0.04105		0.14849	0.04074		0.1485	0.04714		0.1485	0.03541		0.1485	0.03741
0.1486	0.04072		0.14859	0.04062		0.1486	0.04652		0.1486	0.03554		0.1486	0.03731
0.1487	0.0404		0.14869	0.04062		0.1487	0.04723		0.1487	0.03534		0.1487	0.03745
0.1488	0.04057		0.14879	0.04081		0.1488	0.04733		0.1488	0.03531		0.1488	0.03755
0.1489	0.0405		0.14889	0.04077		0.1489	0.04715		0.1489	0.03547		0.1489	0.03737
0.149	0.04071		0.14899	0.04086		0.149	0.04746		0.149	0.03563		0.149	0.03749
0.1491	0.04077		0.14909	0.04098		0.1491	0.0476		0.1491	0.03545		0.1491	0.03766
0.1492	0.04105		0.14919	0.04101		0.1492	0.04772		0.1492	0.03549		0.1492	0.03784
0.1493	0.04122		0.14929	0.04095		0.1493	0.04781		0.1493	0.03566		0.1493	0.03789
0.1494	0.04095		0.14939	0.04121		0.1494	0.04769		0.1494	0.03581		0.1494	0.0377
0.1495	0.04091		0.14948	0.04112		0.1495	0.04776		0.1495	0.03576		0.1495	0.0377
0.1496	0.04106		0.14958	0.04114		0.1496	0.04788		0.1496	0.03566		0.1496	0.03764
0.14969	0.04089		0.14968	0.04123		0.14969	0.04841		0.14969	0.03582		0.14969	0.03777
0.14979	0.04117		0.14978	0.04152		0.14979	0.04787		0.14979	0.03589		0.14979	0.03798
0.14989	0.0413		0.14988	0.04146		0.14989	0.04795		0.14989	0.03594		0.14989	0.03808
0.14999	0.04159		0.14998	0.04134		0.14999	0.0481		0.14999	0.03614		0.14999	0.03797
0.15009	0.04106		0.15008	0.04144		0.15009	0.04784		0.15009	0.03607		0.15009	0.03806
0.15019	0.04143		0.15018	0.04161		0.15019	0.04845		0.15019	0.03598		0.15019	0.0382
0.15029	0.04184		0.15028	0.04163		0.15029	0.04825		0.15029	0.03605		0.15029	0.03832
0.15039	0.04136		0.15038	0.0418		0.15039	0.04874		0.15039	0.03596		0.15039	0.0384
0.15049	0.04159		0.15048	0.04168		0.15049	0.04821		0.15049	0.03615		0.15049	0.0384
0.15059	0.04175		0.15057	0.04196		0.15059	0.04846		0.15059	0.03635		0.15059	0.03842
0.15068	0.04151		0.15067	0.04184		0.15068	0.04807		0.15068	0.03653		0.15068	0.03854
0.15078	0.04225		0.15077	0.04208		0.15078	0.04869		0.15078	0.0365		0.15078	0.03866
0.15088	0.04231		0.15087	0.04213		0.15088	0.04841		0.15088	0.03628		0.15088	0.03859
0.15098	0.04246		0.15097	0.04208		0.15098	0.04843		0.15098	0.03613		0.15098	0.03864
0.15108	0.04258		0.15107	0.04215		0.15108	0.04864		0.15108	0.03632		0.15108	0.03873
0.15118	0.04254		0.15117	0.04212		0.15118	0.04867		0.15118	0.0365		0.15118	0.03867
0.15128	0.04259		0.15127	0.04239		0.15128	0.04908		0.15128	0.03667		0.15128	0.03881
0.15138	0.04246		0.15137	0.0424		0.15138	0.04898		0.15138	0.03679		0.15138	0.03891
0.15148	0.0432		0.15147	0.04236		0.15148	0.04924		0.15148	0.03664		0.15148	0.03902
0.15158	0.04242		0.15156	0.04216		0.15158	0.04878		0.15158	0.03649		0.15158	0.0392
0.15168	0.04264		0.15166	0.04235		0.15168	0.04871		0.15168	0.03669		0.15168	0.03928
0.15178	0.0431		0.15176	0.04262		0.15178	0.04845		0.15178	0.03686		0.15178	0.03917
0.15187	0.04261		0.15186	0.0424		0.15187	0.04846		0.15187	0.03677		0.15187	0.03911
0.15197	0.0432		0.15196	0.04261		0.15197	0.04876		0.15197	0.03678		0.15197	0.03925
0.15207	0.04299		0.15206	0.04262		0.15207	0.04887		0.15207	0.03695		0.15207	0.03945
0.15217	0.04321		0.15216	0.04273		0.15217	0.04966		0.15217	0.03701		0.15217	0.03949
0.15227	0.04327		0.15226	0.04282		0.15227	0.04956		0.15227	0.03694		0.15227	0.03958
0.15237	0.04346		0.15236	0.04291		0.15237	0.04958		0.15237	0.03712		0.15237	0.03954
0.15247	0.04309		0.15246	0.04292		0.15247	0.04933		0.15247	0.03707		0.15247	0.03966
0.15257	0.04365		0.15256	0.04301		0.15257	0.04983		0.15257	0.03709		0.15257	0.03986
0.15267	0.04362		0.15266	0.04304		0.15267	0.04953		0.15267	0.03724		0.15267	0.03975
0.15277	0.04395		0.15275	0.04297		0.15277	0.04997		0.15277	0.03724		0.15277	0.03982
0.15287	0.04398		0.15285	0.04321		0.15287	0.04975		0.15287	0.03711		0.15287	0.03997
0.15296	0.04378		0.15295	0.04318		0.15296	0.04966		0.15296	0.03716		0.15296	0.04
0.15306	0.04391		0.15305	0.04319		0.15306	0.04977		0.15306	0.03738		0.15306	0.04005
0.15316	0.0442		0.15315	0.04341		0.15316	0.04988		0.15316	0.0375		0.15316	0.03998
0.15326	0.04382		0.15325	0.04352		0.15326	0.04955		0.15326	0.03739		0.15326	0.04013
0.15336	0.04403		0.15335	0.0434		0.15336	0.05019		0.15336	0.03739		0.15336	0.04024
0.15346	0.04431		0.15345	0.04351		0.15346	0.04981		0.15346	0.03758		0.15346	0.04007
0.15356	0.04397		0.15355	0.04365		0.15356	0.04974		0.15356	0.03775		0.15356	0.04017
0.15366	0.04463		0.15365	0.04366		0.15366	0.05031		0.15366	0.03771		0.15366	0.04021
0.15376	0.04399		0.15375	0.04362		0.15376	0.04958		0.15376	0.0376		0.15376	0.0404
0.15386	0.04405		0.15384	0.04384		0.15386	0.04976		0.15386	0.03747		0.15386	0.04042
0.15396	0.04458		0.15394	0.04379		0.15396	0.05044		0.15396	0.0375		0.15396	0.04046
0.15405	0.04459		0.15404	0.04373		0.15405	0.04988		0.15405	0.0377		0.15405	0.04058
0.15415	0.04431		0.15414	0.044		0.15415	0.04981		0.15415	0.03791		0.15415	0.04067
0.15425	0.0447		0.15424	0.04385		0.15425	0.05039		0.15425	0.03813		0.15425	0.04068
0.15435	0.0454		0.15434	0.04398		0.15435	0.05039		0.15435	0.03815		0.15435	0.04068
0.15445	0.04524		0.15444	0.04408		0.15445	0.05066		0.15445	0.03796		0.15445	0.04087
0.15455	0.04456		0.15454	0.04413		0.15455	0.05057		0.15455	0.03798		0.15455	0.04087
0.15465	0.04445		0.15464	0.04408		0.15465	0.0504		0.15465	0.03811		0.15465	0.04096
0.15475	0.04501		0.15474	0.04432		0.15475	0.05003		0.15475	0.03822		0.15475	0.04111
0.15485	0.0445		0.15484	0.04435		0.15485	0.05066		0.15485	0.03831		0.15485	0.04102
0.15495	0.04557		0.15493	0.04441		0.15495	0.05071		0.15495	0.03845		0.15495	0.04084
0.15505	0.04533		0.15503	0.04424		0.15505	0.05075		0.15505	0.03836		0.15505	0.04105
0.15514	0.04529		0.15513	0.04433		0.15514	0.05101		0.15514	0.03825		0.15514	0.04124
0.15524	0.04452		0.15523	0.04457		0.15524	0.0508		0.15524	0.03836		0.15524	0.04143
0.15534	0.04525		0.15533	0.04467		0.15534	0.05135		0.15534	0.03835		0.15534	0.04124
0.15544	0.04498		0.15543	0.04464		0.15544	0.05053		0.15544	0.03854		0.15544	0.0412
0.15554	0.0454		0.15553	0.04481		0.15554	0.05089		0.15554	0.0385		0.15554	0.04136
0.15564	0.0453		0.15563	0.04476		0.15564	0.05133		0.15564	0.03865		0.15564	0.04156
0.15574	0.04469		0.15573	0.04489		0.15574	0.05095		0.15574	0.03885		0.15574	0.04152
0.15584	0.04558		0.15583	0.04508		0.15584	0.05107		0.15584	0.03889		0.15584	0.04143
0.15594	0.04533		0.15593	0.04499		0.15594	0.05114		0.15594	0.03884		0.15594	0.04151
0.15604	0.04551		0.15602	0.04486		0.15604	0.05133		0.15604	0.03902		0.15604	0.04161
0.15614	0.04572		0.15612	0.04518		0.15614	0.05101		0.15614	0.03895		0.15614	0.04164
0.15623	0.04543		0.15622	0.04556		0.15623	0.05109		0.15623	0.03895		0.15623	0.04176
0.15633	0.04558		0.15632	0.04526		0.15633	0.05137		0.15633	0.03914		0.15633	0.04183
0.15643	0.04585		0.15642	0.04514		0.15643	0.05157		0.15643	0.03935		0.15643	0.04178
0.15653	0.04604		0.15652	0.04536		0.15653	0.05142		0.15653	0.03933		0.15653	0.04196
0.15663	0.0463		0.15662	0.04573		0.15663	0.05178		0.15663	0.0392		0.15663	0.04197
0.15673	0.0465		0.15672	0.04575		0.15673	0.05102		0.15673	0.03933		0.15673	0.04196
0.15683	0.04613		0.15682	0.04568		0.15683	0.05187		0.15683	0.03943		0.15683	0.04208
0.15693	0.04606		0.15692	0.04562		0.15693	0.05228		0.15693	0.03946		0.15693	0.04227
0.15703	0.04639		0.15702	0.04578		0.15703	0.05128		0.15703	0.0394		0.15703	0.0423
0.15713	0.04665		0.15711	0.0458		0.15713	0.05154		0.15713	0.03957		0.15713	0.04219
0.15723	0.04663		0.15721	0.04554		0.15723	0.05219		0.15723	0.03959		0.15723	0.04226
0.15733	0.04655		0.15731	0.04567		0.15733	0.05174		0.15733	0.03977		0.15733	0.04241
0.15742	0.04643		0.15741	0.04586		0.15742	0.05234		0.15742	0.03984		0.15742	0.04247
0.15752	0.04685		0.15751	0.04586		0.15752	0.05179		0.15752	0.03977		0.15752	0.04262
0.15762	0.04712		0.15762	0.04605		0.15762	0.05239		0.15762	0.03991		0.15762	0.04251
0.15772	0.047		0.15771	0.0459		0.15772	0.05277		0.15772	0.03985		0.15772	0.04271
0.15782	0.04686		0.15781	0.04602		0.15782	0.05193		0.15782	0.03999		0.15782	0.04273
0.15792	0.04633		0.15791	0.04609		0.15792	0.05266		0.15792	0.04001		0.15792	0.04279
0.15802	0.04703		0.15801	0.04614		0.15802	0.05207		0.15802	0.03988		0.15802	0.04294
0.15812	0.04664		0.15811	0.04617		0.15812	0.05294		0.15812	0.04008		0.15812	0.04294
0.15822	0.04683		0.15821	0.04649		0.15822	0.05216		0.15822	0.04015		0.15822	0.04298
0.15832	0.04745		0.15831	0.04662		0.15832	0.05246		0.15832	0.03997		0.15832	0.04296
0.15841	0.04721		0.1584	0.04638		0.15841	0.05222		0.15841	0.04015		0.15841	0.04315
0.15851	0.04745		0.1585	0.04655		0.15851	0.05264		0.15851	0.04013		0.15851	0.04324
0.15861	0.04759		0.1586	0.04661		0.15861	0.05252		0.15861	0.04014		0.15861	0.04321
0.15871	0.0478		0.1587	0.04665		0.15871	0.05229		0.15871	0.04034		0.15871	0.04303
0.15881	0.04755		0.1588	0.0469		0.15881	0.05247		0.15881	0.04039		0.15881	0.04314
0.15891	0.04837		0.1589	0.04687		0.15891	0.05287		0.15891	0.04045		0.15891	0.04332
0.15901	0.04812		0.159	0.04678		0.15901	0.05307		0.15901	0.04028		0.15901	0.04344
0.15911	0.04804		0.1591	0.04681		0.15911	0.05268		0.15911	0.04041		0.15911	0.04326
0.15921	0.04783		0.1592	0.04674		0.15921	0.05327		0.15921	0.04058		0.15921	0.0434
0.15931	0.04892		0.1593	0.04705		0.15931	0.05374		0.15931	0.04068		0.15931	0.04347
0.15941	0.04891		0.1594	0.047		0.15941	0.05285		0.15941	0.04077		0.15941	0.04357
0.15951	0.04792		0.1595	0.04719		0.15951	0.05351		0.15951	0.04087		0.15951	0.04368
0.1596	0.04803		0.1596	0.04721		0.1596	0.05316		0.1596	0.04097		0.1596	0.04377
0.1597	0.04851		0.1597	0.04746		0.1597	0.05353		0.1597	0.04105		0.1597	0.04381
0.1598	0.04831		0.1598	0.0473		0.1598	0.05367		0.1598	0.04096		0.1598	0.04389
0.1599	0.04836		0.1599	0.04738		0.1599	0.05309		0.1599	0.04095		0.1599	0.04384
0.16	0.04832		0.16	0.04736		0.16	0.05362		0.16	0.04105		0.16	0.04399
0.1601	0.04851		0.16009	0.04743		0.1601	0.05379		0.1601	0.04125		0.1601	0.04405
0.1602	0.04818		0.16019	0.04754		0.1602	0.05397		0.1602	0.04128		0.1602	0.04405
0.1603	0.04868		0.16029	0.04767		0.1603	0.0537		0.1603	0.0412		0.1603	0.04423
0.1604	0.04911		0.16039	0.04763		0.1604	0.05384		0.1604	0.04135		0.1604	0.04437
0.1605	0.04868		0.16049	0.04785		0.1605	0.05463		0.1605	0.04147		0.1605	0.04429
0.1606	0.04914		0.16059	0.04756		0.1606	0.05411		0.1606	0.04129		0.1606	0.04436
0.16069	0.04857		0.16068	0.04777		0.16069	0.05392		0.16069	0.04136		0.16069	0.0445
0.16079	0.04869		0.16078	0.04786		0.16079	0.05373		0.16079	0.04153		0.16079	0.04453
0.16089	0.04954		0.16089	0.04786		0.16089	0.05426		0.16089	0.04171		0.16089	0.04454
0.16099	0.04904		0.16099	0.04799		0.16099	0.0544		0.16099	0.04189		0.16099	0.04471
0.16109	0.04934		0.16108	0.04797		0.16109	0.05436		0.16109	0.04173		0.16109	0.04465
0.1612	0.04952		0.16118	0.04787		0.1612	0.05402		0.1612	0.04163		0.1612	0.04467
0.16129	0.04981		0.16128	0.04811		0.16129	0.05466		0.16129	0.04158		0.16129	0.04486
0.16139	0.05027		0.16138	0.04798		0.16139	0.05441		0.16139	0.04158		0.16139	0.04474
0.16149	0.04979		0.16148	0.04817		0.16149	0.05464		0.16149	0.04175		0.16149	0.04485
0.16159	0.05016		0.16158	0.04843		0.16159	0.05469		0.16159	0.04196		0.16159	0.04496
0.16169	0.05016		0.16168	0.0482		0.16169	0.05492		0.16169	0.04205		0.16169	0.045
0.16179	0.04989		0.16178	0.04833		0.16179	0.05475		0.16179	0.04193		0.16179	0.04503
0.16188	0.05043		0.16188	0.04853		0.16188	0.05476		0.16188	0.042		0.16188	0.04521
0.16198	0.05006		0.16198	0.04838		0.16198	0.0552		0.16198	0.04215		0.16198	0.04526
0.16208	0.05073		0.16208	0.04869		0.16208	0.05524		0.16208	0.04228		0.16208	0.04523
0.16219	0.0507		0.16217	0.04853		0.16219	0.05461		0.16219	0.04237		0.16219	0.04516
0.16229	0.05068		0.16227	0.04865		0.16229	0.05487		0.16229	0.0424		0.16229	0.0453
0.16239	0.05098		0.16237	0.04866		0.16239	0.05499		0.16239	0.0424		0.16239	0.04548
0.16248	0.05043		0.16247	0.0488		0.16248	0.05512		0.16248	0.04245		0.16248	0.04555
0.16258	0.051		0.16257	0.04889		0.16258	0.05503		0.16258	0.04262		0.16258	0.0456
0.16268	0.05068		0.16267	0.04889		0.16268	0.05522		0.16268	0.04268		0.16268	0.04568
0.16278	0.05059		0.16277	0.04898		0.16278	0.05525		0.16278	0.04258		0.16278	0.04573
0.16287	0.05019		0.16287	0.04886		0.16287	0.05556		0.16287	0.0427		0.16287	0.04588
0.16298	0.05032		0.16297	0.04894		0.16298	0.05533		0.16298	0.04275		0.16298	0.04594
0.16307	0.05092		0.16307	0.0492		0.16307	0.05492		0.16307	0.0427		0.16307	0.04581
0.16317	0.05133		0.16317	0.04917		0.16317	0.05541		0.16317	0.04284		0.16317	0.04587
0.16327	0.05102		0.16326	0.04917		0.16327	0.05596		0.16327	0.04296		0.16327	0.04607
0.16337	0.05119		0.16336	0.04916		0.16337	0.05543		0.16337	0.04304		0.16337	0.04628
0.16347	0.052		0.16346	0.04924		0.16347	0.05583		0.16347	0.04323		0.16347	0.04646
0.16357	0.05111		0.16356	0.04939		0.16357	0.05549		0.16357	0.04337		0.16357	0.04626
0.16367	0.05197		0.16366	0.04948		0.16367	0.05571		0.16367	0.0433		0.16367	0.0461
0.16377	0.05084		0.16376	0.0495		0.16377	0.05587		0.16377	0.04317		0.16377	0.04614
0.16387	0.05134		0.16386	0.0495		0.16387	0.05518		0.16387	0.04321		0.16387	0.04633
0.16397	0.05111		0.16396	0.04943		0.16397	0.05507		0.16397	0.04342		0.16397	0.04653
0.16407	0.05208		0.16406	0.04955		0.16407	0.05502		0.16407	0.0436		0.16407	0.04666
0.16417	0.05147		0.16416	0.04968		0.16417	0.05623		0.16417	0.04363		0.16417	0.04661
0.16427	0.0519		0.16426	0.04976		0.16427	0.05621		0.16427	0.04369		0.16427	0.04653
0.16437	0.05187		0.16436	0.04982		0.16437	0.05603		0.16437	0.04366		0.16437	0.04669
0.16447	0.05184		0.16445	0.05		0.16447	0.05588		0.16447	0.04379		0.16447	0.04669
0.16457	0.05139		0.16455	0.04998		0.16457	0.05571		0.16457	0.04399		0.16457	0.0465
0.16466	0.05174		0.16465	0.05022		0.16466	0.05571		0.16466	0.04391		0.16466	0.04655
0.16476	0.05203		0.16475	0.05002		0.16476	0.05563		0.16476	0.04393		0.16476	0.04671
0.16486	0.05249		0.16485	0.04997		0.16486	0.05566		0.16486	0.04408		0.16486	0.04678
0.16496	0.05207		0.16495	0.05		0.16496	0.05586		0.16496	0.04417		0.16496	0.04691
0.16506	0.05294		0.16505	0.05031		0.16506	0.05615		0.16506	0.0442		0.16506	0.04688
0.16516	0.05241		0.16515	0.05015		0.16516	0.0556		0.16516	0.04415		0.16516	0.0469
0.16525	0.05261		0.16525	0.0503		0.16525	0.05587		0.16525	0.04421		0.16525	0.047
0.16536	0.05241		0.16535	0.0503		0.16536	0.05585		0.16536	0.04436		0.16536	0.04706
0.16546	0.05294		0.16545	0.05044		0.16546	0.05583		0.16546	0.04438		0.16546	0.04714
0.16556	0.05249		0.16554	0.05023		0.16556	0.05583		0.16556	0.04424		0.16556	0.04734
0.16565	0.05238		0.16564	0.0505		0.16565	0.05572		0.16565	0.04435		0.16565	0.0475
0.16575	0.05249		0.16574	0.05062		0.16575	0.0551		0.16575	0.04441		0.16575	0.04744
0.16585	0.05311		0.16584	0.05049		0.16585	0.05595		0.16585	0.0446		0.16585	0.04736
0.16595	0.05362		0.16594	0.05061		0.16595	0.05568		0.16595	0.04463		0.16595	0.0475
0.16605	0.05302		0.16604	0.05082		0.16605	0.05595		0.16605	0.04466		0.16605	0.04756
0.16615	0.05277		0.16614	0.0509		0.16615	0.05586		0.16615	0.04476		0.16615	0.04768
0.16625	0.05366		0.16624	0.0508		0.16625	0.05569		0.16625	0.04491		0.16625	0.04783
0.16635	0.05372		0.16634	0.0509		0.16635	0.05619		0.16635	0.04491		0.16635	0.04777
0.16645	0.05459		0.16644	0.05103		0.16645	0.05591		0.16645	0.04491		0.16645	0.04773
0.16655	0.05369		0.16654	0.05121		0.16655	0.05549		0.16655	0.04501		0.16655	0.04769
0.16665	0.05357		0.16664	0.05111		0.16665	0.05556		0.16665	0.04519		0.16665	0.04785
0.16675	0.05362		0.16673	0.05128		0.16675	0.05544		0.16675	0.04511		0.16675	0.04798
0.16684	0.05409		0.16683	0.05129		0.16684	0.05525		0.16684	0.04526		0.16684	0.04801
0.16694	0.05387		0.16693	0.05122		0.16694	0.05513		0.16694	0.04541		0.16694	0.04814
0.16704	0.05404		0.16703	0.05154		0.16704	0.05563		0.16704	0.04527		0.16704	0.04825
0.16714	0.0537		0.16713	0.05132		0.16714	0.05575		0.16714	0.0451		0.16714	0.04839
0.16724	0.05407		0.16723	0.0514		0.16724	0.05584		0.16724	0.04531		0.16724	0.04825
0.16734	0.05367		0.16733	0.05128		0.16734	0.05463		0.16734	0.04551		0.16734	0.04832
0.16744	0.05397		0.16743	0.05145		0.16744	0.05506		0.16744	0.0457		0.16744	0.04834
0.16754	0.05409		0.16753	0.05172		0.16754	0.05537		0.16754	0.04559		0.16754	0.04845
0.16764	0.05434		0.16763	0.05151		0.16764	0.05461		0.16764	0.04544		0.16764	0.04858
0.16774	0.05394		0.16772	0.05141		0.16774	0.05576		0.16774	0.04557		0.16774	0.04859
0.16783	0.05422		0.16782	0.0518		0.16783	0.05558		0.16783	0.04578		0.16783	0.04874
0.16793	0.05444		0.16792	0.05142		0.16793	0.05531		0.16793	0.04588		0.16793	0.04869
0.16803	0.05442		0.16802	0.05173		0.16803	0.05491		0.16803	0.04579		0.16803	0.04853
0.16813	0.05374		0.16812	0.05198		0.16813	0.05544		0.16813	0.04574		0.16813	0.04871
0.16823	0.05406		0.16822	0.05188		0.16823	0.05534		0.16823	0.04588		0.16823	0.04882
0.16833	0.05411		0.16832	0.05198		0.16833	0.05536		0.16833	0.04593		0.16833	0.04884
0.16843	0.05344		0.16842	0.05186		0.16843	0.05524		0.16843	0.04598		0.16843	0.04895
0.16853	0.05402		0.16852	0.05199		0.16853	0.05501		0.16853	0.0461		0.16853	0.04888
0.16863	0.0541		0.16862	0.05218		0.16863	0.05469		0.16863	0.04618		0.16863	0.04892
0.16873	0.05444		0.16872	0.05205		0.16873	0.05487		0.16873	0.04612		0.16873	0.04904
0.16883	0.05431		0.16882	0.05216		0.16883	0.05471		0.16883	0.04629		0.16883	0.04898
0.16893	0.05407		0.16891	0.05219		0.16893	0.055		0.16893	0.04637		0.16893	0.04915
0.16903	0.05462		0.16901	0.05219		0.16903	0.05433		0.16903	0.04632		0.16903	0.04934
0.16912	0.05452		0.16911	0.05226		0.16912	0.05404		0.16912	0.0464		0.16912	0.04928
0.16922	0.05482		0.16921	0.0525		0.16922	0.05405		0.16922	0.04656		0.16922	0.04922
0.16932	0.05448		0.16931	0.05239		0.16932	0.05369		0.16932	0.04675		0.16932	0.04937
0.16942	0.05505		0.16941	0.05258		0.16942	0.05383		0.16942	0.04667		0.16942	0.04946
0.16952	0.05464		0.16951	0.05262		0.16952	0.05372		0.16952	0.04656		0.16952	0.04939
0.16962	0.0549		0.16961	0.05244		0.16962	0.05364		0.16962	0.04669		0.16962	0.04959
0.16972	0.05512		0.16971	0.05267		0.16972	0.05285		0.16972	0.04685		0.16972	0.04957
0.16982	0.05498		0.16981	0.05255		0.16982	0.0532		0.16982	0.0469		0.16982	0.04958
0.16992	0.05528		0.1699	0.0525		0.16992	0.05304		0.16992	0.04706		0.16992	0.04963
0.17002	0.05545		0.17	0.05276					0.17002	0.04695		0.17002	0.04976
0.17011	0.05559		0.1701	0.05265					0.17011	0.04712		0.17011	0.04987
0.17021	0.05493		0.1702	0.05284					0.17021	0.04721		0.17021	0.04989
0.17031	0.05492		0.1703	0.05252					0.17031	0.04719		0.17031	0.04992
0.17041	0.05487		0.1704	0.05293					0.17041	0.04737		0.17041	0.04987
0.17051	0.05573		0.1705	0.05302					0.17051	0.04744		0.17051	0.05001
0.17061	0.05546		0.1706	0.05292					0.17061	0.0474		0.17061	0.05019
0.17071	0.05545		0.1707	0.05308					0.17071	0.04746		0.17071	0.05016
0.17081	0.05544		0.1708	0.05301					0.17081	0.04751		0.17081	0.05015
0.17091	0.05599		0.1709	0.05317					0.17091	0.0477		0.17091	0.05021
0.17101	0.05564		0.171	0.05314					0.17101	0.04775		0.17101	0.05035
0.17111	0.05581		0.17109	0.05329					0.17111	0.04768		0.17111	0.05046
0.17121	0.05583		0.17119	0.05341					0.17121	0.04751		0.17121	0.05049
0.1713	0.05623		0.17129	0.05345					0.1713	0.04762		0.1713	0.05047
0.1714	0.05578		0.17139	0.0534					0.1714	0.04781		0.1714	0.05049
0.1715	0.05605		0.17149	0.05366					0.1715	0.048		0.1715	0.05062
0.1716	0.0563		0.17159	0.05342					0.1716	0.04781		0.1716	0.05073
0.1717	0.05642		0.17169	0.05345					0.1717	0.04786		0.1717	0.05081
0.1718	0.05579		0.17179	0.0536					0.1718	0.04799		0.1718	0.05096
0.1719	0.05674		0.17189	0.05351					0.1719	0.04805		0.1719	0.05098
0.172	0.05677		0.17199	0.05376					0.172	0.04816		0.172	0.05116
0.1721	0.05663		0.17209	0.0536					0.1721	0.04827		0.1721	0.05111
0.1722	0.05703		0.17218	0.05373					0.1722	0.04833		0.1722	0.05099
0.1723	0.05725		0.17228	0.05395					0.1723	0.0484		0.1723	0.051
0.17239	0.05721		0.17238	0.05368					0.17239	0.04847		0.17239	0.05118
0.17249	0.05721		0.17248	0.05389					0.17249	0.0484		0.17249	0.05127
0.17259	0.05726		0.17258	0.05387					0.17259	0.04858		0.17259	0.05119
0.17269	0.05732		0.17268	0.054					0.17269	0.04864		0.17269	0.05131
0.17279	0.05774		0.17278	0.05396					0.17279	0.04863		0.17279	0.05136
0.17289	0.05727		0.17288	0.05394					0.17289	0.04879		0.17289	0.05138
0.17299	0.05762		0.17298	0.05413					0.17299	0.04895		0.17299	0.05126
0.17309	0.05828		0.17308	0.05429					0.17309	0.04895		0.17309	0.05145
0.17319	0.05801		0.17318	0.0543					0.17319	0.04892		0.17319	0.0516
0.17329	0.05772		0.17327	0.05443					0.17329	0.04906		0.17329	0.05153
0.17339	0.05751		0.17337	0.05432					0.17339	0.04916		0.17339	0.0516
0.17348	0.05783		0.17347	0.05452					0.17348	0.04914		0.17348	0.05176
0.17358	0.05768		0.17357	0.05462					0.17358	0.04924		0.17358	0.05189
0.17368	0.05775		0.17367	0.05435					0.17368	0.04935		0.17368	0.05184
0.17378	0.05843		0.17377	0.05436					0.17378	0.04929		0.17378	0.05191
0.17388	0.05816		0.17387	0.05454					0.17388	0.04934		0.17388	0.05204
0.17398	0.05843		0.17397	0.05458					0.17398	0.04953		0.17398	0.0522
0.17408	0.05787		0.17407	0.0548					0.17408	0.04941		0.17408	0.05214
0.17418	0.05826		0.17417	0.05466					0.17418	0.0495		0.17418	0.05228
0.17428	0.05819		0.17427	0.05466					0.17428	0.04962		0.17428	0.05231
0.17438	0.05802		0.17436	0.0548					0.17438	0.04969		0.17438	0.05229
0.17448	0.05858		0.17447	0.05478					0.17448	0.04964		0.17448	0.05249
0.17457	0.0582		0.17456	0.05492					0.17457	0.04983		0.17457	0.05247
0.17467	0.05827		0.17466	0.05515					0.17467	0.04993		0.17467	0.05237
0.17477	0.05869		0.17476	0.05493					0.17477	0.05		0.17477	0.05237
0.17487	0.05823		0.17486	0.05491					0.17487	0.04988		0.17487	0.05238
0.17497	0.05875		0.17497	0.05486					0.17497	0.04989		0.17497	0.05255
0.17507	0.05889		0.17506	0.05506					0.17507	0.05006		0.17507	0.05274
0.17517	0.05876		0.17516	0.05509					0.17517	0.05022		0.17517	0.05259
0.17527	0.0593		0.17526	0.05513					0.17527	0.05029		0.17527	0.05246
0.17537	0.05896		0.17536	0.05511					0.17537	0.05034		0.17537	0.05261
0.17547	0.05878		0.17545	0.05494					0.17547	0.05044		0.17547	0.05282
0.17557	0.0584		0.17555	0.05515					0.17557	0.05047		0.17557	0.05264
0.17566	0.05823		0.17565	0.0554					0.17566	0.05061		0.17566	0.05246
0.17576	0.05827		0.17575	0.05521					0.17576	0.05075		0.17576	0.05266
0.17586	0.05906		0.17585	0.0554					0.17586	0.05064		0.17586	0.05285
0.17596	0.05818		0.17595	0.05532					0.17596	0.05055		0.17596	0.05301
0.17606	0.05906		0.17605	0.05539					0.17606	0.05075		0.17606	0.05294
0.17616	0.0596		0.17615	0.05533					0.17616	0.05096		0.17616	0.05299
0.17626	0.05943		0.17625	0.05534					0.17626	0.05117		0.17626	0.05294
0.17636	0.0599		0.17635	0.05527					0.17636	0.05124		0.17636	0.05308
0.17646	0.05914		0.17645	0.05541					0.17646	0.05104		0.17646	0.0532
0.17656	0.05966		0.17655	0.05551					0.17656	0.05088		0.17656	0.05312
0.17666	0.05965		0.17665	0.05558					0.17666	0.05095		0.17666	0.05322
0.17675	0.0595		0.17675	0.05537					0.17675	0.05114		0.17675	0.05324
0.17685	0.06002		0.17685	0.05559					0.17685	0.05135		0.17685	0.0533
0.17695	0.05988		0.17694	0.05546					0.17695	0.05151		0.17695	0.05347
0.17705	0.05976		0.17705	0.05557					0.17705	0.05148		0.17705	0.05348
0.17715	0.0595		0.17715	0.05555					0.17715	0.0514		0.17715	0.05355
0.17725	0.0599		0.17724	0.05533					0.17725	0.05147		0.17725	0.05366
0.17735	0.06009		0.17734	0.05546					0.17735	0.05157		0.17735	0.05356
0.17745	0.05983		0.17744	0.05533					0.17745	0.05146		0.17745	0.05358
0.17755	0.05988		0.17754	0.0555					0.17755	0.0513		0.17755	0.05369
0.17765	0.05986		0.17763	0.05556					0.17765	0.05144		0.17765	0.05358
0.17775	0.06004		0.17774	0.05557					0.17775	0.05161		0.17775	0.05365
0.17785	0.05981		0.17783	0.05573					0.17785	0.05164		0.17785	0.0538
0.17794	0.0602		0.17793	0.05542					0.17794	0.05181		0.17794	0.05373
0.17804	0.06013		0.17803	0.05553					0.17804	0.05176		0.17804	0.0539
0.17814	0.05981		0.17813	0.05562					0.17814	0.05177		0.17814	0.0537
0.17824	0.06003		0.17823	0.05531					0.17824	0.05188		0.17824	0.05365
0.17834	0.06065		0.17833	0.05549					0.17834	0.05195		0.17834	0.05386
0.17844	0.06012		0.17843	0.05542					0.17844	0.05199		0.17844	0.05403
0.17854	0.06008		0.17853	0.05568					0.17854	0.05219		0.17854	0.05402
0.17864	0.06002		0.17863	0.05553					0.17864	0.05238		0.17864	0.05406
0.17874	0.06079		0.17873	0.05526					0.17874	0.05248		0.17874	0.05411
0.17884	0.06065		0.17883	0.0554					0.17884	0.05229		0.17884	0.0542
0.17893	0.06084		0.17893	0.0555					0.17893	0.05235		0.17893	0.05424
0.17903	0.06079		0.17903	0.05552					0.17903	0.05246		0.17903	0.05437
0.17913	0.06028		0.17913	0.05539					0.17913	0.05252		0.17913	0.05452
0.17923	0.06062		0.17923	0.05564					0.17923	0.05267		0.17923	0.05458
0.17933	0.05997		0.17933	0.0555					0.17933	0.05281		0.17933	0.05459
0.17943	0.06095		0.17943	0.05568					0.17943	0.05274		0.17943	0.05479
0.17953	0.06113		0.17952	0.05558					0.17953	0.0527		0.17953	0.05468
0.17963	0.06061		0.17962	0.0555					0.17963	0.05267		0.17963	0.05462
0.17973	0.06094		0.17972	0.05557					0.17973	0.05278		0.17973	0.05474
0.17983	0.06106		0.17982	0.05544					0.17983	0.05298		0.17983	0.05473
0.17993	0.06123		0.17992	0.05563					0.17993	0.05294		0.17993	0.05488
0.18003	0.06179		0.18002	0.05576					0.18003	0.05311		0.18003	0.05491
0.18012	0.0609		0.18012	0.05577					0.18012	0.05317		0.18012	0.05489
0.18022	0.06128		0.18022	0.05561					0.18022	0.05335		0.18022	0.05506
0.18032	0.06169		0.18032	0.05574					0.18032	0.05337		0.18032	0.05517
0.18042	0.06141		0.18042	0.05595					0.18042	0.0533		0.18042	0.055
0.18052	0.06127		0.18051	0.05597					0.18052	0.05335		0.18052	0.05509
0.18062	0.06156		0.18061	0.05578					0.18062	0.05339		0.18062	0.05518
0.18072	0.06147		0.18071	0.05571					0.18072	0.0535		0.18072	0.05527
0.18082	0.06185		0.18081	0.05604					0.18082	0.05363		0.18082	0.05529
0.18092	0.06135		0.18091	0.05604					0.18092	0.05365		0.18092	0.0553
0.18102	0.06147		0.18101	0.05602					0.18102	0.05377		0.18102	0.05548
0.18112	0.06145		0.18111	0.05601					0.18112	0.05381		0.18112	0.05564
0.18122	0.062		0.18121	0.05604					0.18122	0.05361		0.18122	0.0557
0.18132	0.06163		0.18131	0.0563					0.18132	0.0537		0.18132	0.05579
0.18141	0.06152		0.18141	0.05613					0.18141	0.05384		0.18141	0.05577
0.18151	0.06198		0.18151	0.05625					0.18151	0.0539		0.18151	0.05594
0.18162	0.06224		0.1816	0.05603					0.18162	0.05399		0.18162	0.05601
0.18172	0.06155		0.1817	0.05617					0.18172	0.05403		0.18172	0.05583
0.18181	0.06183		0.1818	0.05621					0.18181	0.05394		0.18181	0.0558
0.18191	0.06301		0.1819	0.05598					0.18191	0.05405		0.18191	0.05597
0.18201	0.06247		0.182	0.05611					0.18201	0.05413		0.18201	0.05605
0.18211	0.0617		0.1821	0.05634					0.18211	0.05408		0.18211	0.05624
0.18221	0.06185		0.1822	0.05624					0.18221	0.05425		0.18221	0.05619
0.18231	0.06236		0.1823	0.05624					0.18231	0.05445		0.18231	0.05616
0.1824	0.06267		0.1824	0.05603					0.1824	0.05445		0.1824	0.05632
0.1825	0.06246		0.1825	0.05621					0.1825	0.0543		0.1825	0.05634
0.1826	0.06286		0.1826	0.05623					0.1826	0.05444		0.1826	0.0565
0.1827	0.06223		0.18269	0.05604					0.1827	0.05461		0.1827	0.05669
0.18281	0.06289		0.18279	0.05579					0.18281	0.05453		0.18281	0.05657
0.1829	0.06322		0.18289	0.05583					0.1829	0.05463		0.1829	0.05649
0.183	0.06285		0.18299	0.05591					0.183	0.05483		0.183	0.05646
0.1831	0.06275		0.18309	0.05585					0.1831	0.05468		0.1831	0.05664
0.1832	0.06317		0.18319	0.05564					0.1832	0.05477		0.1832	0.05672
0.1833	0.06249		0.18329	0.05578					0.1833	0.0548		0.1833	0.05675
0.1834	0.06353								0.1834	0.05494		0.1834	0.05667
0.1835	0.06304								0.1835	0.05506		0.1835	0.05666
0.1836	0.06318								0.1836	0.05508		0.1836	0.05685
0.1837	0.06327								0.1837	0.05514		0.1837	0.05705
0.1838	0.06277								0.1838	0.05504		0.1838	0.05696
0.1839	0.06299								0.1839	0.05515		0.1839	0.05702
0.18399	0.06341								0.18399	0.05535		0.18399	0.05707
0.18409	0.06298								0.18409	0.05539		0.18409	0.0571
0.18419	0.06316								0.18419	0.05538		0.18419	0.05707
0.18429	0.06307								0.18429	0.05537		0.18429	0.05707
0.18439	0.06364								0.18439	0.05548		0.18439	0.05707
0.18449	0.06384								0.18449	0.05563		0.18449	0.05722
0.18459	0.06328								0.18459	0.05573		0.18459	0.05734
0.18469	0.06363								0.18469	0.05575		0.18469	0.05728
0.18478	0.06407								0.18478	0.05571		0.18478	0.05724
0.18489	0.06455								0.18489	0.05574		0.18489	0.0574
0.18499	0.06369								0.18499	0.05587		0.18499	0.05731
0.18508	0.06421								0.18508	0.05599		0.18508	0.05741
0.18518	0.06394								0.18518	0.05608		0.18518	0.05734
0.18528	0.06415								0.18528	0.05621		0.18528	0.05734
0.18538	0.06439								0.18538	0.05629		0.18538	0.05744
0.18548	0.06437								0.18548	0.0564		0.18548	0.05751
0.18558	0.06398								0.18558	0.05653		0.18558	0.0576
0.18568	0.06447								0.18568	0.05635		0.18568	0.05766
0.18578	0.06406								0.18578	0.05627		0.18578	0.05758
0.18588	0.06446								0.18588	0.05634		0.18588	0.05758
0.18598	0.06488								0.18598	0.05654		0.18598	0.05801
0.18608	0.06424								0.18608	0.05659		0.18608	0.0581
0.18618	0.06508								0.18618	0.05652		0.18618	0.05758
0.18627	0.06498								0.18627	0.05665		0.18627	0.05802
0.18637	0.06578								0.18637	0.05669		0.18637	0.05799
0.18647	0.06501								0.18647	0.05676		0.18647	0.05824
0.18657	0.06468								0.18657	0.05658		0.18657	0.05812
0.18667	0.06474								0.18667	0.05673		0.18667	0.05802
0.18677	0.06513								0.18677	0.05691		0.18677	0.05818
0.18687	0.06481								0.18687	0.05696		0.18687	0.05836
0.18697	0.06552								0.18697	0.05689		0.18697	0.05836
0.18707	0.06535								0.18707	0.05703		0.18707	0.05836
0.18717	0.06503								0.18717	0.05721		0.18717	0.0584
0.18727	0.0653								0.18727	0.05732		0.18727	0.0586
0.18736	0.06607								0.18736	0.05722		0.18736	0.05859
0.18746	0.0656								0.18746	0.05732		0.18746	0.05859
0.18756	0.06565								0.18756	0.05746		0.18756	0.05856
0.18766	0.06586								0.18766	0.05762		0.18766	0.05849
0.18776	0.06569								0.18776	0.05759		0.18776	0.05861
0.18786	0.06633								0.18786	0.05768		0.18786	0.05855
0.18796	0.06563								0.18796	0.05776		0.18796	0.05847
0.18806	0.06574								0.18806	0.0577		0.18806	0.05863
0.18816	0.06625								0.18816	0.05786		0.18816	0.05882
0.18826	0.0665								0.18826	0.05803		0.18826	0.05873
0.18836	0.06617								0.18836	0.05785		0.18836	0.05869
0.18845	0.06605								0.18845	0.05786		0.18845	0.05855
0.18855	0.06601								0.18855	0.05778		0.18855	0.05873
0.18865	0.06608								0.18865	0.05787		0.18865	0.05873
0.18875	0.06612								0.18875	0.05805		0.18875	0.05857
0.18885	0.06628								0.18885	0.05824		0.18885	0.05839
0.18895	0.06654								0.18895	0.05807		0.18895	0.05838
0.18905	0.06641								0.18905	0.05793		0.18905	0.05847
0.18915	0.06632								0.18915	0.05805		0.18915	0.05838
0.18925	0.06668								0.18925	0.05826		0.18925	0.05822
0.18935	0.06646								0.18935	0.05819		0.18935	0.05838
0.18945	0.06659								0.18945	0.05798
0.18954	0.06622								0.18954	0.05804
0.18964	0.06682								0.18964	0.05824
0.18974	0.06724								0.18974	0.05843
0.18984	0.06639								0.18984	0.05849
0.18994	0.0668								0.18994	0.05848
0.19004	0.06717								0.19004	0.05848
0.19014	0.06636								0.19014	0.05846
0.19024	0.067								0.19024	0.05861
0.19034	0.06705								0.19034	0.05874
0.19044	0.06668								0.19044	0.05863
0.19054	0.06641								0.19054	0.05875
0.19064	0.06679								0.19064	0.05878
0.19073	0.06625								0.19073	0.05881
0.19083	0.06608								0.19083	0.05895
0.19093	0.06623								0.19093	0.05911
0.19103	0.06634								0.19103	0.05902
0.19113	0.066								0.19113	0.05919
0.19123	0.06584								0.19123	0.05926
0.19133	0.06612								0.19133	0.0591
0.19143	0.06607								0.19143	0.05919
0.19153	0.06634								0.19153	0.05926
0.19163	0.06613								0.19163	0.05916
0.19172	0.06589								0.19172	0.05922
0.19182	0.06585								0.19182	0.05941
0.19192	0.06675								0.19192	0.0593
0.19202	0.06588								0.19202	0.05946
0.19212	0.06603								0.19212	0.05936
0.19222	0.06635								0.19222	0.05916
0.19232	0.06711								0.19232	0.05935
0.19242	0.06641								0.19242	0.05956
0.19252	0.06645								0.19252	0.05969
0.19262	0.06692								0.19262	0.05961
0.19272	0.06646								0.19272	0.05973
0.19282	0.06649								0.19282	0.05971
0.19291	0.06635								0.19291	0.05983
0.19301	0.06688								0.19301	0.05985
0.19311	0.06668								0.19311	0.05997
0.19321	0.06588								0.19321	0.06011
0.19331	0.06678								0.19331	0.06018
0.19341	0.06643								0.19341	0.06014
0.19351	0.06679								0.19351	0.06032
0.19361	0.06703								0.19361	0.06035
0.19371	0.06712								0.19371	0.06016
0.19381	0.06648								0.19381	0.06021
0.19391	0.06645								0.19391	0.06036
0.194	0.0668								0.194	0.06028
0.1941	0.06634								0.1941	0.06047
0.1942	0.06619								0.1942	0.06044
0.1943	0.06702								0.1943	0.06043
0.1944	0.06688								0.1944	0.06059
0.1945	0.0673								0.1945	0.06073
0.1946	0.06704								0.1946	0.06054
0.1947	0.06586								0.1947	0.06054
0.1948	0.06655								0.1948	0.06068
0.1949	0.06616								0.1949	0.06072
0.195	0.06611								0.195	0.06079
0.19509	0.06581								0.19509	0.06076
0.19519	0.06699								0.19519	0.06085
0.19529	0.06658								0.19529	0.06101
0.19539	0.06615								0.19539	0.06114
0.19549	0.06621								0.19549	0.0612
0.19559	0.06594								0.19559	0.06125
0.19569	0.06666								0.19569	0.06123
0.19579	0.0664								0.19579	0.0614
0.19589	0.06611								0.19589	0.0615
0.19599	0.066								0.19599	0.0613
0.19609	0.06636								0.19609	0.06121
0.19618	0.06619								0.19618	0.06133
0.19628	0.06568								0.19628	0.06144
0.19638	0.06603								0.19638	0.06157
0.19648	0.06578								0.19648	0.06168
0.19658	0.06574								0.19658	0.06155
0.19668	0.06586								0.19668	0.0616
0.19678	0.0653								0.19678	0.06171
0.19688	0.06502								0.19688	0.06174
0.19698	0.06528								0.19698	0.0619
0.19708	0.06488								0.19708	0.06208
0.19718	0.06476								0.19718	0.06195
0.19727	0.06457								0.19727	0.06185
0.19737	0.0646								0.19737	0.0618
0.19747	0.06464								0.19747	0.06192
0.19757	0.06381								0.19757	0.06203
0.19767	0.06387								0.19767	0.06208
0.19777	0.06386								0.19777	0.06206
0.19787	0.06374								0.19787	0.0619
									0.19797	0.06201
[truncated: 87 more rows]

## Sheet: Tension at strain rate of 0.1
	Test1			Test2			Test3			Test4			Test5
Engineering strain	Engineering stress(MPa)		Engineering strain	Engineering stress(MPa)		Engineering strain	Engineering stress(MPa)		Engineering strain	Engineering stress(MPa)		Engineering strain	Engineering stress(MPa)
4.71429e-05	9.17142e-05		0.000372348	7.40324e-05		0.000221556	8.5e-05		0.000193793	0.00019779		0.000216225	0
0.000486071	0.000234834		0.00112	0.000212708		0.000848504	0.00030504		0.000801277	0.000476718		0.00089403	0.000151729
0.00128	0.000836966		0.00203	0.000771209		0.0017	0.000364949		0.00163	0.000578139		0.00182	0.000511297
0.00222	0.00141		0.00299	0.00203		0.00262	0.000452353		0.00254	0.00137		0.00283	0.000918714
0.0032	0.00143		0.00397	0.00308		0.00357	0.000675148		0.00346	0.00195		0.00387	0.00145
0.00419	0.00187		0.00496	0.003		0.00451	0.00108		0.00439	0.00236		0.0049	0.00213
0.00518	0.00243		0.00594	0.0034		0.00546	0.00121		0.00532	0.00319		0.00594	0.00242
0.00618	0.00286		0.00692	0.00366		0.0064	0.00145		0.00625	0.00396		0.00698	0.00251
0.00717	0.00306		0.00791	0.00518		0.00734	0.00179		0.00718	0.00437		0.00802	0.00266
0.00816	0.00368		0.00889	0.00519		0.00829	0.00193		0.00811	0.0048		0.00905	0.00319
0.00915	0.00407		0.00987	0.00487		0.00923	0.00215		0.00904	0.00566		0.01009	0.00334
0.01014	0.00399		0.01085	0.00568		0.01017	0.00261		0.00997	0.00626		0.01113	0.00395
0.01113	0.00448		0.01183	0.00569		0.01112	0.00279		0.0109	0.00654		0.01216	0.00405
0.01212	0.00465		0.01281	0.00586		0.01206	0.00314		0.01183	0.00717		0.0132	0.00431
0.01312	0.00534		0.01379	0.00669		0.013	0.00362		0.01276	0.00756		0.01423	0.00457
0.01411	0.00556		0.01478	0.00739		0.01395	0.00385		0.01369	0.00816		0.01527	0.00467
0.0151	0.00592		0.01576	0.00775		0.01489	0.0042		0.01461	0.00873		0.0163	0.00517
0.01609	0.00647		0.01674	0.00852		0.01583	0.00442		0.01554	0.00893		0.01734	0.00597
0.01708	0.00649		0.01772	0.00893		0.01678	0.00501		0.01647	0.0093		0.01838	0.00615
0.01807	0.0072		0.0187	0.00929		0.01772	0.00539		0.0174	0.00999		0.01942	0.00675
0.01907	0.00735		0.01968	0.00967		0.01866	0.00594		0.01833	0.01037		0.02046	0.00729
0.02006	0.00736		0.02067	0.01069		0.01961	0.00619		0.01926	0.01082		0.02149	0.00781
0.02105	0.0083		0.02165	0.01072		0.02055	0.00648		0.02019	0.01121		0.02253	0.00852
0.02204	0.00806		0.02263	0.01094		0.02149	0.007		0.02112	0.0113		0.02357	0.00926
0.02303	0.00844		0.02361	0.01206		0.02243	0.00712		0.02205	0.0121		0.0246	0.00984
0.02402	0.00892		0.02459	0.01238		0.02338	0.00768		0.02298	0.01263		0.02564	0.01062
0.02501	0.0093		0.02557	0.01264		0.02432	0.0079		0.0239	0.01285		0.02667	0.01123
0.026	0.00971		0.02655	0.01307		0.02527	0.00842		0.02483	0.01302		0.02771	0.01208
0.027	0.01047		0.02754	0.01336		0.02621	0.00876		0.02576	0.01335		0.02875	0.01268
0.02799	0.01068		0.02852	0.01359		0.02715	0.00915		0.02669	0.01381		0.02978	0.01311
0.02898	0.01122		0.0295	0.01418		0.02809	0.00942		0.02762	0.01412		0.03082	0.01366
0.02997	0.01189		0.03048	0.01454		0.02904	0.00975		0.02855	0.01431		0.03186	0.01409
0.03096	0.01169		0.03146	0.0139		0.02998	0.01032		0.02948	0.01471		0.0329	0.01459
0.03195	0.01219		0.03244	0.0144		0.03092	0.01064		0.03041	0.01498		0.03393	0.01499
0.03294	0.01259		0.03342	0.01475		0.03187	0.01078		0.03134	0.01544		0.03497	0.0153
0.03393	0.01303		0.0344	0.01499		0.03281	0.01115		0.03227	0.01542		0.036	0.01589
0.03493	0.01377		0.03539	0.01572		0.03375	0.01146		0.0332	0.01578		0.03704	0.01621
0.03592	0.0142		0.03637	0.01548		0.0347	0.01186		0.03413	0.01599		0.03808	0.01652
0.03691	0.01435		0.03735	0.01693		0.03564	0.01215		0.03506	0.01644		0.03911	0.01724
0.0379	0.01501		0.03833	0.016		0.03658	0.01271		0.03599	0.01687		0.04015	0.01793
0.03889	0.01546		0.03931	0.01726		0.03753	0.01308		0.03692	0.01693		0.04119	0.01797
0.03988	0.01596		0.0403	0.01694		0.03847	0.0134		0.03784	0.01709		0.04222	0.01849
0.04087	0.01625		0.04128	0.01708		0.03941	0.01353		0.03877	0.01732		0.04326	0.01908
0.04186	0.01702		0.04226	0.01783		0.04035	0.01391		0.0397	0.01775		0.0443	0.01929
0.04285	0.01757		0.04324	0.01832		0.0413	0.01429		0.04063	0.01793		0.04533	0.01931
0.04385	0.01745		0.04422	0.01764		0.04224	0.01463		0.04156	0.01836		0.04637	0.02005
0.04484	0.01839		0.0452	0.01858		0.04318	0.01495		0.04249	0.01854		0.0474	0.02067
0.04583	0.01905		0.04618	0.01989		0.04413	0.01537		0.04342	0.01895		0.04844	0.02134
0.04682	0.01952		0.04716	0.01992		0.04507	0.01565		0.04434	0.01922		0.04948	0.02151
0.04781	0.01997		0.04815	0.01977		0.04602	0.01625		0.04527	0.01918		0.05051	0.02175
0.0488	0.02095		0.04913	0.02064		0.04696	0.01659		0.0462	0.01991		0.05155	0.02217
0.04979	0.02161		0.05011	0.02199		0.0479	0.01668		0.04713	0.01991		0.05259	0.02279
0.05079	0.02197		0.05109	0.02172		0.04884	0.01694		0.04806	0.02009		0.05363	0.02347
0.05178	0.02259		0.05207	0.02168		0.04979	0.01744		0.04899	0.02092		0.05466	0.02327
0.05277	0.0231		0.05306	0.02221		0.05073	0.01762		0.04992	0.02085		0.0557	0.02381
0.05376	0.02376		0.05404	0.02373		0.05167	0.01809		0.05085	0.0208		0.05673	0.02429
0.05475	0.02437		0.05502	0.02313		0.05262	0.0183		0.05178	0.02164		0.05777	0.02477
0.05574	0.02473		0.056	0.02287		0.05356	0.01879		0.05271	0.02168		0.05881	0.02526
0.05674	0.02555		0.05698	0.024		0.05451	0.01936		0.05364	0.022		0.05984	0.0259
0.05773	0.02636		0.05796	0.02433		0.05545	0.01934		0.05456	0.0224		0.06088	0.026
0.05872	0.02683		0.05894	0.02524		0.05639	0.01969		0.05549	0.02275		0.06192	0.02661
0.05971	0.02754		0.05992	0.02554		0.05733	0.02023		0.05642	0.023		0.06295	0.02702
0.0607	0.02816		0.06091	0.02674		0.05828	0.02054		0.05735	0.02365		0.06399	0.02751
0.06169	0.02868		0.06189	0.02536		0.05922	0.02074		0.05828	0.02383		0.06503	0.02761
0.06268	0.02974		0.06287	0.02729		0.06016	0.02103		0.05921	0.02399		0.06607	0.02833
0.06367	0.0304		0.06385	0.0277		0.06111	0.02145		0.06014	0.02442		0.0671	0.02832
0.06467	0.03075		0.06483	0.02816		0.06205	0.02178		0.06107	0.02446		0.06814	0.02894
0.06566	0.03214		0.06582	0.02928		0.06299	0.02218		0.062	0.02528		0.06917	0.02953
0.06665	0.0325		0.0668	0.02935		0.06394	0.02237		0.06293	0.02536		0.07021	0.03004
0.06764	0.03344		0.06778	0.02998		0.06488	0.02276		0.06385	0.02565		0.07125	0.03061
0.06863	0.03437		0.06876	0.03141		0.06582	0.02309		0.06478	0.026		0.07228	0.03086
0.06962	0.03441		0.06974	0.03129		0.06677	0.02363		0.06571	0.02678		0.07332	0.03123
0.07062	0.0353		0.07072	0.03219		0.06771	0.02382		0.06664	0.02707		0.07436	0.03193
0.07161	0.0362		0.0717	0.03244		0.06865	0.02411		0.06757	0.02749		0.0754	0.03232
0.0726	0.03667		0.07269	0.03349		0.06959	0.02432		0.0685	0.0278		0.07643	0.03258
0.07359	0.03772		0.07367	0.03478		0.07054	0.02481		0.06943	0.0283		0.07747	0.03313
0.07458	0.0382		0.07465	0.03366		0.07148	0.02557		0.07036	0.02889		0.0785	0.03354
0.07557	0.03909		0.07563	0.03456		0.07242	0.02606		0.07129	0.02919		0.07954	0.03399
0.07656	0.03989		0.07661	0.03545		0.07337	0.02654		0.07222	0.02945		0.08058	0.03442
0.07755	0.04072		0.07759	0.03624		0.07431	0.0271		0.07315	0.02992		0.08161	0.03504
0.07854	0.04135		0.07857	0.03833		0.07525	0.028		0.07408	0.03046		0.08265	0.03582
0.07954	0.04193		0.07955	0.03724		0.0762	0.02836		0.075	0.0309		0.08369	0.03624
0.08053	0.04263		0.08054	0.03826		0.07714	0.02888		0.07593	0.03114		0.08472	0.03703
0.08152	0.04316		0.08152	0.0384		0.07809	0.02955		0.07686	0.03149		0.08576	0.03754
0.08251	0.04422		0.0825	0.03972		0.07903	0.03026		0.07779	0.03221		0.0868	0.03815
0.0835	0.04505		0.08348	0.03987		0.07997	0.03093		0.07872	0.03278		0.08783	0.03902
0.08449	0.04605		0.08446	0.03989		0.08091	0.03132		0.07965	0.03309		0.08887	0.03998
0.08548	0.04681		0.08545	0.04113		0.08185	0.0319		0.08058	0.03361		0.08991	0.04015
0.08647	0.0477		0.08643	0.04152		0.0828	0.03263		0.08151	0.03401		0.09094	0.04113
0.08747	0.04866		0.08741	0.04268		0.08374	0.03315		0.08244	0.0345		0.09198	0.042
0.08846	0.04907		0.08839	0.04249		0.08469	0.03345		0.08336	0.03517		0.09301	0.04276
0.08945	0.05039		0.08937	0.04411		0.08563	0.03424		0.08429	0.0355		0.09405	0.04357
0.09044	0.05101		0.09035	0.04519		0.08657	0.03503		0.08522	0.03603		0.09509	0.04422
0.09143	0.05174		0.09133	0.04536		0.08752	0.0353		0.08615	0.03652		0.09612	0.04503
0.09242	0.05286		0.09231	0.04625		0.08846	0.03606		0.08708	0.03708		0.09716	0.04582
0.09341	0.05389		0.0933	0.04713		0.0894	0.03666		0.08801	0.03757		0.0982	0.0465
0.0944	0.0548		0.09428	0.04745		0.09035	0.03756		0.08894	0.03817		0.09924	0.04732
0.0954	0.05531		0.09526	0.04786		0.09129	0.0383		0.08987	0.03878		0.10027	0.04754
0.09639	0.05594		0.09624	0.04869		0.09223	0.03918		0.0908	0.03934		0.10131	0.04797
0.09738	0.0567		0.09722	0.04968		0.09317	0.04016		0.09173	0.04009		0.10234	0.04892
0.09837	0.0572		0.0982	0.05039		0.09412	0.04096		0.09266	0.04039		0.10338	0.04922
0.09936	0.05786		0.09919	0.05039		0.09506	0.04184		0.09358	0.04101		0.10442	0.04994
0.10036	0.05842		0.10017	0.05146		0.09601	0.04263		0.09451	0.04164		0.10545	0.05058
0.10135	0.05856		0.10115	0.0516		0.09695	0.04349		0.09544	0.04229		0.10649	0.0513
0.10234	0.05903		0.10213	0.05242		0.09789	0.04444		0.09637	0.04275		0.10753	0.05203
0.10333	0.05964		0.10311	0.0525		0.09884	0.04519		0.0973	0.04318		0.10857	0.05317
0.10432	0.06017		0.10409	0.054		0.09978	0.0461		0.09823	0.04386		0.1096	0.05353
0.10531	0.06085		0.10508	0.0547		0.10072	0.04683		0.09916	0.0447		0.11064	0.05379
0.1063	0.06145		0.10606	0.05501		0.10167	0.04771		0.10009	0.04533		0.11167	0.05429
0.10729	0.06205		0.10704	0.05645		0.10261	0.04863		0.10102	0.04588		0.11271	0.05599
0.10828	0.06266		0.10802	0.05714		0.10355	0.04964		0.10195	0.04645		0.11375	0.05669
0.10928	0.06329		0.109	0.05794		0.10449	0.05039		0.10288	0.04693		0.11478	0.05736
0.11027	0.06387		0.10998	0.05889		0.10544	0.05119		0.10381	0.04784		0.11582	0.05869
0.11126	0.06468		0.11096	0.05956		0.10638	0.05224		0.10473	0.04853		0.11686	0.05931
0.11225	0.06534		0.11195	0.05986		0.10732	0.05279		0.10566	0.04913		0.11789	0.06005
0.11324	0.06621		0.11293	0.06092		0.10827	0.05332		0.10659	0.04955		0.11893	0.0612
0.11423	0.06684		0.11391	0.0619		0.10921	0.05293		0.10752	0.0503		0.11997	0.06216
0.11522	0.06746		0.11489	0.06214		0.11015	0.05236		0.10845	0.05093		0.121	0.06257
0.11621	0.06803		0.11587	0.06318		0.1111	0.05281		0.10938	0.05148		0.12204	0.06289
0.11721	0.06857		0.11685	0.06247		0.11204	0.05335		0.11031	0.05196		0.12308	0.06351
0.1182	0.06935		0.11783	0.06447		0.11298	0.05415		0.11124	0.05282		0.12411	0.06457
0.11919	0.06941		0.11882	0.06527		0.11393	0.05486		0.11217	0.05366		0.12515	0.06598
0.12018	0.07001		0.1198	0.06594		0.11487	0.05579		0.11309	0.05427		0.12618	0.06614
0.12117	0.07058		0.12078	0.06672		0.11581	0.05677		0.11402	0.05459		0.12722	0.06707
0.12216	0.07117		0.12176	0.06712		0.11676	0.05764		0.11495	0.05541		0.12826	0.06815
0.12315	0.07186		0.12274	0.06893		0.1177	0.05846		0.11588	0.05615		0.1293	0.06912
0.12415	0.07216		0.12372	0.06858		0.11864	0.05928		0.11681	0.05694		0.13033	0.06971
0.12514	0.07289		0.1247	0.06922		0.11959	0.06015		0.11774	0.05764		0.13137	0.07101
0.12613	0.07326		0.12569	0.06973		0.12053	0.06137		0.11867	0.05837		0.13241	0.07193
0.12712	0.07383		0.12667	0.06995		0.12147	0.06209		0.1196	0.05919		0.13344	0.07257
0.12811	0.07386		0.12765	0.07084		0.12241	0.06289		0.12053	0.06005		0.13448	0.07413
0.1291	0.07469		0.12863	0.07176		0.12336	0.06393		0.12145	0.06061		0.13551	0.07395
0.13009	0.0754		0.12961	0.07217		0.1243	0.06505		0.12239	0.0613		0.13655	0.07469
0.13108	0.07576		0.13059	0.07322		0.12524	0.06567		0.12331	0.06216		0.13759	0.07457
0.13208	0.07682		0.13157	0.07433		0.12619	0.06665		0.12424	0.06229		0.13862	0.07566
0.13307	0.07775		0.13256	0.07437		0.12713	0.06752		0.12517	0.06316		0.13966	0.07585
0.13406	0.07837		0.13354	0.07564		0.12807	0.0683		0.1261	0.06378		0.1407	0.07646
0.13505	0.07917		0.13452	0.07627		0.12902	0.0689		0.12703	0.06439		0.14173	0.07708
0.13604	0.07982		0.1355	0.07549		0.12996	0.06982		0.12796	0.06504		0.14277	0.07803
0.13703	0.08033		0.13648	0.07624		0.13091	0.07067		0.12889	0.0659		0.14381	0.07879
0.13802	0.08076		0.13747	0.0761		0.13185	0.07153		0.12982	0.06653		0.14484	0.07922
0.13901	0.08153		0.13845	0.07651		0.13279	0.07234		0.13075	0.06727		0.14588	0.0799
0.14001	0.08239		0.13943	0.07762		0.13373	0.07345		0.13168	0.06822		0.14692	0.08033
0.141	0.08283		0.14041	0.07729		0.13468	0.07437		0.1326	0.06896		0.14795	0.08105
0.14199	0.08295		0.14139	0.07959		0.13562	0.07513		0.13353	0.06959		0.14899	0.08167
0.14298	0.08295		0.14237	0.08022		0.13656	0.07595		0.13446	0.07009		0.15003	0.0823
0.14397	0.08294		0.14335	0.0807		0.13751	0.07714		0.13539	0.07109		0.15106	0.08267
0.14496	0.08315		0.14433	0.08221		0.13845	0.07783		0.13632	0.07169		0.1521	0.08347
0.14595	0.08369		0.14532	0.08194		0.1394	0.07853		0.13725	0.07262		0.15314	0.08435
0.14695	0.08421		0.1463	0.08265		0.14034	0.07961		0.13818	0.07313		0.15417	0.08454
0.14794	0.08418		0.14728	0.0838		0.14128	0.08065		0.13911	0.07392		0.15521	0.08529
0.14893	0.08153		0.14826	0.08506		0.14222	0.08129		0.14004	0.07466		0.15625	0.0862
			0.14925	0.08543		0.14317	0.08214		0.14097	0.07549		0.15728	0.08625
			0.15023	0.08663		0.14411	0.08311		0.14189	0.07652		0.15832	0.08642
			0.15121	0.08709		0.14505	0.0837		0.14282	0.07713		0.15936	0.08687
			0.15219	0.08817		0.146	0.08464		0.14375	0.07784		0.16039	0.08727
			0.15317	0.08903		0.14694	0.08543		0.14468	0.07868		0.16143	0.08736
			0.15415	0.09051		0.14788	0.08639		0.14561	0.07907		0.16247	0.08733
			0.15513	0.09046		0.14883	0.08706		0.14654	0.07997		0.1635	0.08766
			0.15611	0.09196		0.14977	0.08779		0.14747	0.08088		0.16454	0.08745
			0.15709	0.0927		0.15071	0.08805		0.1484	0.08124		0.16558	0.08777
			0.15808	0.09304		0.15165	0.089		0.14933	0.08193		0.16662	0.08739
			0.15906	0.09485		0.1526	0.08977		0.15026	0.08244		0.16765	0.08746
			0.16004	0.09452		0.15354	0.0901		0.15119	0.08262		0.16869	0.08704
			0.16102	0.09571		0.15448	0.09049		0.15211	0.08349		0.16972	0.08626
			0.162	0.09638		0.15543	0.09121		0.15304	0.08401		0.17076	0.08617
			0.16299	0.09607		0.15637	0.09197		0.15397	0.0847
			0.16397	0.09543		0.15731	0.09265		0.1549	0.08484
			0.16495	0.09567		0.15826	0.09296		0.15583	0.08541
			0.16593	0.09656		0.1592	0.09335		0.15676	0.08581
			0.16691	0.09641		0.16014	0.09396		0.15769	0.08601
			0.16789	0.09751		0.16109	0.09499		0.15862	0.08605
			0.16887	0.09812		0.16203	0.09547		0.15955	0.0862
			0.16986	0.09855		0.16297	0.0961		0.16048	0.08647
			0.17084	0.09643		0.16391	0.0965		0.1614	0.08664
			0.17182	0.09273		0.16486	0.09706		0.16233	0.08656
			0.1728	0.08882		0.1658	0.09763		0.16326	0.08674
			0.17378	0.08491		0.16675	0.09813		0.16419	0.08696
						0.16769	0.09833		0.16512	0.0871
						0.16863	0.09867		0.16605	0.08718
						0.16958	0.09851		0.16698	0.08744
						0.17052	0.09816		0.16791	0.0879
						0.17146	0.09813		0.16884	0.08771
						0.1724	0.09779		0.16977	0.08792
						0.17335	0.09714		0.1707	0.08827
						0.17429	0.097		0.17162	0.08814
						0.17523	0.0971		0.17255	0.08856
						0.17618	0.09706		0.17348	0.08845
						0.17712	0.0963		0.17441	0.0884
						0.17807	0.09517		0.17534	0.08821
						0.17901	0.09381		0.17627	0.08845
						0.17995	0.09229		0.1772	0.08893
									0.17813	0.08863
									0.17906	0.089
									0.17999	0.08916
									0.18092	0.08955
									0.18184	0.09003
									0.18277	0.09027
									0.1837	0.09018
									0.18463	0.08999
									0.18556	0.08996
									0.18649	0.08937
									0.18742	0.08808
									0.18835	0.086
									0.18928	0.08339

## Sheet: Relaxation test
	Test1			Test2			Test3			Test4			Test5
Time(s)	Engineering stress(MPa)		Time(s)	Engineering stress(MPa)		Time(s)	Engineering stress(MPa)		Time(s)	Engineering stress(MPa)		Time(s)	Engineering stress(MPa)
0.03333	1.38627		0.03333	1.22934		0.03333	1.3995		0.03333	1.35125		0.03333	1.38274
0.05	1.38332		0.05	1.22775		0.05	1.39838		0.05	1.34957		0.05	1.3799
0.06667	1.39237		0.06667	1.21931		0.06667	1.39814		0.06667	1.34873		0.06667	1.38057
0.08333	1.39953		0.08333	1.22415		0.08333	1.39755		0.08333	1.34764		0.08333	1.37642
0.1	1.38295		0.1	1.21413		0.1	1.40284		0.1	1.34637		0.1	1.38081
0.11667	1.38438		0.11667	1.2099		0.11667	1.40189		0.11667	1.34494		0.11667	1.37565
0.13333	1.38676		0.13333	1.21372		0.13333	1.39777		0.13333	1.34337		0.13333	1.3793
0.15	1.37981		0.15	1.19933		0.15	1.39796		0.15	1.34168		0.15	1.38008
0.16667	1.39143		0.16667	1.19737		0.16667	1.39809		0.16667	1.33987		0.16667	1.37773
0.18333	1.38512		0.18333	1.20377		0.18333	1.39688		0.18333	1.33797		0.18333	1.37812
0.2	1.39596		0.2	1.18149		0.2	1.39444		0.2	1.33597		0.2	1.37415
0.21667	1.38348		0.21667	1.19626		0.21667	1.39944		0.21667	1.33388		0.21667	1.37678
0.23333	1.38689		0.23333	1.17676		0.23333	1.39218		0.23333	1.33171		0.23333	1.37373
0.25	1.3765		0.25	1.18251		0.25	1.39671		0.25	1.32946		0.25	1.3705
0.26667	1.37988		0.26667	1.1771		0.26667	1.38912		0.26667	1.32714		0.26667	1.37157
0.28333	1.37422		0.28333	1.1751		0.28333	1.3905		0.28333	1.32475		0.28333	1.36943
0.3	1.3848		0.3	1.16506		0.3	1.39274		0.3	1.32229		0.3	1.36794
0.31667	1.3856		0.31667	1.1665		0.31667	1.39075		0.31667	1.31977		0.31667	1.36957
0.33333	1.37363		0.33333	1.16659		0.33333	1.38572		0.33333	1.31719		0.33333	1.36725
0.35	1.37866		0.35	1.14705		0.35	1.39069		0.35	1.31456		0.35	1.36475
0.36667	1.36907		0.36667	1.14465		0.36667	1.38606		0.36667	1.31187		0.36667	1.36146
0.38333	1.37193		0.38333	1.15879		0.38333	1.3823		0.38333	1.30912		0.38333	1.36475
0.4	1.376		0.4	1.14866		0.4	1.38343		0.4	1.30633		0.4	1.36284
0.41667	1.36923		0.41667	1.13661		0.41667	1.38457		0.41667	1.30349		0.41667	1.35618
0.43333	1.36182		0.43333	1.13642		0.43333	1.38279		0.43333	1.30061		0.43333	1.35669
0.45	1.35882		0.45	1.12718		0.45	1.3778		0.45	1.29768		0.45	1.35576
0.46667	1.35951		0.46667	1.12651		0.46667	1.37573		0.46667	1.29471		0.46667	1.3548
0.48333	1.35643		0.48333	1.12272		0.48333	1.37287		0.48333	1.2917		0.48333	1.35206
0.5	1.35258		0.5	1.12063		0.5	1.36894		0.5	1.28865		0.5	1.34522
0.51667	1.35387		0.51667	1.11349		0.51667	1.37258		0.51667	1.28556		0.51667	1.34077
0.53333	1.35477		0.53333	1.11387		0.53333	1.36561		0.53333	1.28244		0.53333	1.34307
0.55	1.34552		0.55	1.10582		0.55	1.36533		0.55	1.27928		0.55	1.33473
0.56667	1.34263		0.56667	1.11757		0.56667	1.36352		0.56667	1.27609		0.56667	1.33211
0.58333	1.33346		0.58333	1.09828		0.58333	1.36525		0.58333	1.27287		0.58333	1.33059
0.6	1.32826		0.6	1.11152		0.6	1.35608		0.6	1.26962		0.6	1.33134
0.61667	1.33029		0.61667	1.09744		0.61667	1.36035		0.61667	1.26634		0.61667	1.32592
0.63333	1.32745		0.63333	1.08697		0.63333	1.35353		0.63333	1.26302		0.63333	1.32255
0.65	1.3307		0.65	1.08944		0.65	1.35079		0.65	1.25969		0.65	1.32177
0.66667	1.33318		0.66667	1.0939		0.66667	1.35021		0.66667	1.25632		0.66667	1.31536
0.68333	1.32908		0.68333	1.09167		0.68333	1.34958		0.68333	1.25293		0.68333	1.30713
0.7	1.31576		0.7	1.0833		0.7	1.34276		0.7	1.24952		0.7	1.30972
0.71667	1.30754		0.71667	1.08275		0.71667	1.3402		0.71667	1.24608		0.71667	1.30422
0.73333	1.31405		0.73333	1.08355		0.73333	1.34356		0.73333	1.24262		0.73333	1.29918
0.75	1.30991		0.75	1.06343		0.75	1.33771		0.75	1.23914		0.75	1.29339
0.76667	1.3054		0.76667	1.06509		0.76667	1.33256		0.76667	1.23564		0.76667	1.28911
0.78333	1.30122		0.78333	1.05663		0.78333	1.33498		0.78333	1.23212		0.78333	1.2866
0.8	1.28415		0.8	1.05632		0.8	1.33145		0.8	1.22858		0.8	1.28018
0.81667	1.29125		0.81667	1.06353		0.81667	1.3228		0.81667	1.22502		0.81667	1.27427
0.83333	1.28238		0.83333	1.0603		0.83333	1.31824		0.83333	1.22144		0.83333	1.27066
0.85	1.27278		0.85	1.06017		0.85	1.32081		0.85	1.21785		0.85	1.2667
0.86667	1.26584		0.86667	1.05102		0.86667	1.3189		0.86667	1.21424		0.86667	1.26146
0.88333	1.27559		0.88333	1.03756		0.88333	1.30969		0.88333	1.21062		0.88333	1.25988
0.9	1.25778		0.9	1.05139		0.9	1.30579		0.9	1.20698		0.9	1.25669
0.91667	1.25264		0.91667	1.04575		0.91667	1.30695		0.91667	1.20333		0.91667	1.25156
0.93333	1.25769		0.93333	1.03228		0.93333	1.30363		0.93333	1.19967		0.93333	1.24639
0.95	1.25719		0.95	1.03427		0.95	1.29952		0.95	1.19599		0.95	1.24045
0.96667	1.24448		0.96667	1.03994		0.96667	1.29198		0.96667	1.1923		0.96667	1.23638
0.98333	1.24298		0.98333	1.03142		0.98333	1.29392		0.98333	1.1886		0.98333	1.2304
1	1.2267		1	1.03076		1	1.29242		1	1.18489		1	1.22035
1.01667	1.23733		1.01667	1.01953		1.01667	1.28823		1.01667	1.18117		1.01667	1.22116
1.03333	1.22364		1.03333	1.01718		1.03333	1.2785		1.03333	1.17744		1.03333	1.20838
1.05	1.2209		1.05	1.0159		1.05	1.27673		1.05	1.17371		1.05	1.20717
1.06667	1.20246		1.06667	1.007		1.06667	1.27209		1.06667	1.16996		1.06667	1.19795
1.08333	1.21227		1.08333	1.01354		1.08333	1.27086		1.08333	1.16621		1.08333	1.19238
1.1	1.20535		1.1	1.00559		1.1	1.26745		1.1	1.16245		1.1	1.18727
1.11667	1.18702		1.11667	1.00542		1.11667	1.26108		1.11667	1.15868		1.11667	1.1802
1.13333	1.18928		1.13333	0.99562		1.13333	1.26115		1.13333	1.15491		1.13333	1.17666
1.15	1.17941		1.15	0.98924		1.15	1.25718		1.15	1.15113		1.15	1.17414
1.16667	1.17788		1.16667	0.99299		1.16667	1.25307		1.16667	1.14735		1.16667	1.16356
1.18333	1.16892		1.18333	0.98775		1.18333	1.24559		1.18333	1.14356		1.18333	1.15888
1.2	1.16319		1.2	0.9933		1.2	1.23915		1.2	1.13977		1.2	1.15281
1.21667	1.1524		1.21667	0.99019		1.21667	1.24028		1.21667	1.13597		1.21667	1.14736
1.23333	1.14773		1.23333	0.98501		1.23333	1.2384		1.23333	1.13217		1.23333	1.1385
1.25	1.13683		1.25	0.97139		1.25	1.22758		1.25	1.12837		1.25	1.13574
1.26667	1.14863		1.26667	0.96624		1.26667	1.22297		1.26667	1.12457		1.26667	1.12976
1.28333	1.13694		1.28333	0.97411		1.28333	1.22511		1.28333	1.12076		1.28333	1.12189
1.3	1.13617		1.3	0.96604		1.3	1.21738		1.3	1.11696		1.3	1.11161
1.31667	1.11441		1.31667	0.97594		1.31667	1.21602		1.31667	1.11315		1.31667	1.10909
1.33333	1.12314		1.33333	0.97391		1.33333	1.21133		1.33333	1.10934		1.33333	1.09721
1.35	1.11415		1.35	0.95717		1.35	1.20196		1.35	1.10553		1.35	1.09341
1.36667	1.10331		1.36667	0.96462		1.36667	1.19803		1.36667	1.10172		1.36667	1.08753
1.38333	1.09403		1.38333	0.96371		1.38333	1.19204		1.38333	1.09792		1.38333	1.08151
1.4	1.08382		1.4	0.95492		1.4	1.19201		1.4	1.09411		1.4	1.07214
1.41667	1.08712		1.41667	0.95786		1.41667	1.18885		1.41667	1.0903		1.41667	1.06807
1.43333	1.07003		1.43333	0.95626		1.43333	1.18219		1.43333	1.0865		1.43333	1.06248
1.45	1.0601		1.45	0.9456		1.45	1.17377		1.45	1.0827		1.45	1.04893
1.46667	1.06749		1.46667	0.94642		1.46667	1.17688		1.46667	1.0789		1.46667	1.04267
1.48333	1.05887		1.48333	0.94064		1.48333	1.16836		1.48333	1.0751		1.48333	1.04153
1.5	1.05304		1.5	0.92689		1.5	1.16238		1.5	1.07131		1.5	1.03103
1.51667	1.04484		1.51667	0.93258		1.51667	1.15645		1.51667	1.06751		1.51667	1.02396
1.53333	1.03363		1.53333	0.93386		1.53333	1.15539		1.53333	1.06373		1.53333	1.02134
1.55	1.0263		1.55	0.92866		1.55	1.15028		1.55	1.05994		1.55	1.01264
1.56667	1.02803		1.56667	0.92299		1.56667	1.14697		1.56667	1.05616		1.56667	1.00745
1.58333	1.01127		1.58333	0.93161		1.58333	1.13744		1.58333	1.05239		1.58333	0.99442
1.6	1.01441		1.6	0.9268		1.6	1.1343		1.6	1.04862		1.6	0.98627
1.61667	1.0071		1.61667	0.92454		1.61667	1.12782		1.61667	1.04485		1.61667	0.98151
1.63333	1.00155		1.63333	0.91236		1.63333	1.12867		1.63333	1.0411		1.63333	0.97536
1.65	0.9878		1.65	0.91415		1.65	1.11975		1.65	1.03734		1.65	0.96884
1.66667	0.98358		1.66667	0.91712		1.66667	1.11441		1.66667	1.03359		1.66667	0.96501
1.68333	0.98306		1.68333	0.91573		1.68333	1.10741		1.68333	1.02985		1.68333	0.95406
1.7	0.9661		1.7	0.90784		1.7	1.10891		1.7	1.02612		1.7	0.94625
1.71667	0.9516		1.71667	0.89602		1.71667	1.10159		1.71667	1.02239		1.71667	0.94393
1.73333	0.96093		1.73333	0.90239		1.73333	1.09702		1.73333	1.01867		1.73333	0.93099
1.75	0.94941		1.75	0.8882		1.75	1.09478		1.75	1.01495		1.75	0.92716
1.76667	0.93709		1.76667	0.89234		1.76667	1.08868		1.76667	1.01125		1.76667	0.9225
1.78333	0.94314		1.78333	0.89501		1.78333	1.08331		1.78333	1.00755		1.78333	0.91311
[truncated: 59,914 more rows]

## Sheet: Triaxial compression test
	Test1			Test2			Test3			Test4			Test5
[truncated: 5,725 more rows]
